# Supplementary material for: Learning consistent subcellular landmarks to quantify changes in multiplexed protein maps
Source: Nat Methods. 2023 May 29;20(7):1058–69. doi: 10.1038/s41592-023-01894-z (PMC10333128; doi:10.1038/s41592-023-01894-z)
Supplement: Supplementary file 4 — CAMPA software [file 41592_2023_1894_MOESM4_ESM.zip]

Archive with 94 entries (79 files):
- .bumpversion.cfg
- .gitignore
- .pre-commit-config.yaml
- .readthedocs.yaml
- .rstcheck.cfg
- CONTRIBUTING.rst
- LICENSE
- MANIFEST.in
- README.rst
- README_pypi.rst
- campa/
- campa/__init__.py
- campa/campa.ini.example
- campa/cli/
- campa/cli/main.py
- campa/cli/prepare_config.py
- campa/constants.py
- campa/data/
- campa/data/__init__.py
- campa/data/_conditions.py
- campa/data/_data.py
- campa/data/_download_data.py
- campa/data/_img_utils.py
- campa/data/_nn_dataset.py
- campa/pl/
- campa/pl/__init__.py
- campa/pl/_intensity_features.py
- campa/pl/_object_features.py
- campa/pl/_plot.py
- campa/pl/_spatial_features.py
- campa/tl/
- campa/tl/__init__.py
- campa/tl/_cluster.py
- campa/tl/_estimator.py
- campa/tl/_evaluate.py
- campa/tl/_experiment.py
- campa/tl/_features.py
- campa/tl/_layers.py
- campa/tl/_losses.py
- campa/tl/_models.py
- campa/utils.py
- docs/
- docs/Makefile
- docs/make.bat
- docs/requirements.txt
- docs/source/
- docs/source/_static/
- docs/source/_static/css/
- docs/source/_static/css/custom.css
- docs/source/_static/img/
- docs/source/_static/img/Figure1ab.jpg
- docs/source/_templates/
- docs/source/_templates/autosummary/
- docs/source/_templates/autosummary/attribute.rst
- docs/source/_templates/autosummary/base.rst
- docs/source/_templates/autosummary/class.rst
- docs/source/_templates/autosummary/function.rst
- docs/source/_templates/autosummary/method.rst
- docs/source/api.rst
- docs/source/classes.rst
- docs/source/cli.rst
- docs/source/conf.py
- docs/source/index.rst
- docs/source/installation.rst
- docs/source/notebooks
- docs/source/overview.rst
- docs/source/spelling_wordlist.txt
- docs/source/tutorials.rst
- docs/source/utils.py
- mypy.ini
- notebooks/
- notebooks/cluster.ipynb
- notebooks/extract_features.ipynb
- notebooks/mpp_data.ipynb
- notebooks/nn_dataset.ipynb
- notebooks/params/
- notebooks/params/ExampleData_constants.py
- notebooks/params/example_data_params.py
- notebooks/params/example_experiment_params.py
- notebooks/params/example_feature_params.py
- notebooks/setup.ipynb
- notebooks/train.ipynb
- pyproject.toml
- requirements.txt
- setup.py
- tests/
- tests/__init__.py
- tests/conftest.py
- tests/helpers.py
- tests/test_save_load_experiment.py
- tests/test_subsample.py
- tests/test_subset.py
- tests/test_workflow.py
- tox.ini
