# Supplementary material for: Learning consistent subcellular landmarks to quantify changes in multiplexed protein maps
Source: Nat Methods. 2023 May 29;20(7):1058–69. doi: 10.1038/s41592-023-01894-z (PMC10333128; doi:10.1038/s41592-023-01894-z)
Supplement: Supplementary file 4 — CAMPA software [file 41592_2023_1894_MOESM4_ESM.zip › CONTRIBUTING.rst]

Contributing guide
~~~~~~~~~~~~~~~~~~

Contributing to CAMPA
---------------------
Clone CAMPA from source as::

    git clone https://github.com/theislab/campa
    cd campa

Install the test and development mode::

    pip install -e'.[dev,test]'

Optionally install pre-commit. This will ensure that
the pushed code passes the linting steps::

    pre-commit install

Although the last step is not necessary, it is highly recommended,
since it will help you to pass the linting step
(see `Code style guide`_). If you did install ``pre-commit``
but are unable in deciphering some flags, you can
still commit using the ``--no-verify``.

To build documentation for ipython notebooks, you will also have to install
`pandoc <https://pandoc.org/installing.html>`_. This is possible for example using conda::

    conda install -c conda-forge pandoc


Code style guide
----------------
We rely on ``black`` and ``isort`` to do the most of the formatting
- both of them are integrated as pre-commit hooks.
We use ``flake8`` and ``mypy`` to further analyze the code.
Use ``# noqa: <error1>,<error2>`` to ignore certain ``flake8`` errors and
``# type: ignore[error1,error2]`` to ignore specific ``mypy`` errors.

You can use ``tox`` to check the changes::

    tox -e lint


Testing
-------
We use ``tox`` to automate our testing, as well as linting and
documentation creation.
To run the tests, run::

    tox -e py39

If needed, recreate the ``tox`` environment::

    tox -e py39 --recreate

Writing documentation
---------------------
We use ``numpy``-style docstrings for the documentation.

In order to build the documentation, run::

    tox -e docs

To validate the links inside the documentation, run::

    tox -e check-docs

If you need to clean the artifacts from previous documentation builds, run::

    tox -e clean-docs

Creating a relase
-----------------

Before creating a new relase, ensure that all tests pass and that the documentation
is build successfully.
For easy uploading to pypi set up a `token <https://test.pypi.org/help/#apitoken>`_ in
`~/.pypirc <https://truveris.github.io/articles/configuring-pypirc/>`_
and ensure that for TestPyPi a ``repository-url`` is set.

1. Create a new branch for this release::

    git checkout -b release/VERSION

2. Check that `README_pypi.rst <README_pypi.rst>`_ renders correctly on pypi::

    tox -e readme

3. Optional: Build and test the package using ``build`` (``pip install build``)::

    rm -r dist
    python -m build --outdir dist/
    twine check dist/*

   Check out the created ``*.tar`` file in ``dist`` and ensure that all new auxiliary files
   needed for this relase are included. Otherwise, include them in `MANIFEST.in <MANIFEST.in>`_
   and try again.

4. Optional:
   Try to install the generated source dist and wheel::

    pip install dist/<name>.tar.gz
    pip install dist/<name>.whl

   And from TestPyPi upload::

     twine upload --repository testpypi dist/*
     pip install -i https://test.pypi.org/simple/ campa

5. Merge release branch to main::

    git co main
    git merge release/VERSION

6. Create a new version using ``bump2version`` and github tag (``pip install bump2version``)::

    bump2version {major,minor,patch}
    git push --tags

   Edit and publish the relase on github and add release notes.

7. Readthedocs should be updated automatically once the new tag is pushed.

8. Build release wheels and sdist using ``build`` (``pip install build``)::

    rm -r dist
    python -m build --outdir dist/

   Upload to PyPi using ``twine`` (``pip install twine``)::

    twine upload dist/<name>.whl
