# Supplementary material for: Learning consistent subcellular landmarks to quantify changes in multiplexed protein maps
Source: Nat Methods. 2023 May 29;20(7):1058–69. doi: 10.1038/s41592-023-01894-z (PMC10333128; doi:10.1038/s41592-023-01894-z)
Supplement: Supplementary file 4 — CAMPA software [file 41592_2023_1894_MOESM4_ESM.zip › MANIFEST.in]

include requirements.txt
include LICENSE
include README.rst

include tox.ini

include campa/config.ini.example

prune tests/_data
prune tests/_experiments
exclude tests/_test_data.zip
prune notebooks
prune docs/source
