# Supplementary material for: Learning consistent subcellular landmarks to quantify changes in multiplexed protein maps
Source: Nat Methods. 2023 May 29;20(7):1058–69. doi: 10.1038/s41592-023-01894-z (PMC10333128; doi:10.1038/s41592-023-01894-z)
Supplement: Supplementary file 4 — CAMPA software [file 41592_2023_1894_MOESM4_ESM.zip › README_pypi.rst]

CAMPA - Conditional Autoencoder for Multiplexed Pixel Analysis
~~~~~~~~~~~~~~~~~~~~~~~~~~~~~~~~~~~~~~~~~~~~~~~~~~~~~~~~~~~~~~

CAMPA is a framework for quantiative analysis of subcellular multi-channel imaging data.
It consists of a workflow that generates consistent subcellular landmarks (CSLs)
using conditional Variational Autoencoders (cVAE).
The output of the CAMPA workflow is an `anndata`_ object that contains interpretable
per-cell features summarizing the molecular composition
and spatial arrangement of CSLs inside each cell.

.. image:: https://raw.githubusercontent.com/theislab/campa/main/docs/source/_static/img/Figure1ab.jpg
    :alt: CAMPA title figure
    :width: 600px
    :align: center
    :target: https://www.biorxiv.org/content/10.1101/2022.05.07.490900v1

Visit our `documentation`_ for installation and usage examples.


Manuscript
----------
Please see our preprint
*"Learning consistent subcellular landmarks to quantify changes in multiplexed protein maps"*
(`Spitzer, Berry et al. (2022)`_) to learn more.


Installation
------------

CAMPA was developed for Python 3.9 and can be installed by running::

    pip install campa


Contributing
------------
We are happy about any contributions! Before you start, check out our `contributing guide`_.

.. _anndata: https://anndata.readthedocs.io/en/stable/
.. _documentation: https://campa.readthedocs.io/en/stable/
.. _`data and experiment paths`: https://campa.readthedocs.io/en/stable/overview.html#campa-config
.. _`Spitzer, Berry et al. (2022)`: https://www.biorxiv.org/content/10.1101/2022.05.07.490900v1
.. _contributing guide: https://github.com/theislab/campa/blob/main/CONTRIBUTING.rst
