# Supplementary material for: Learning consistent subcellular landmarks to quantify changes in multiplexed protein maps
Source: Nat Methods. 2023 May 29;20(7):1058–69. doi: 10.1038/s41592-023-01894-z (PMC10333128; doi:10.1038/s41592-023-01894-z)
Supplement: Supplementary file 4 — CAMPA software [file 41592_2023_1894_MOESM4_ESM.zip › campa/__init__.py]

from campa import pl, tl, data

__author__ = __maintainer__ = "Hannah Spitzer, Scott Berry"
__email__ = ", ".join(["hannah.spitzer@helmholtz-muenchen.de", "scott.berry@unsw.edu.au"])
__version__ = "1.0.0"


from importlib.metadata import version

from packaging.version import parse

try:
    __full_version__ = parse(version(__name__))
    __full_version__ = f"{__version__}+{__full_version__.local}" if __full_version__.local else __version__
except ImportError:
    __full_version__ = __version__

del version, parse
