# Supplementary material for: Learning consistent subcellular landmarks to quantify changes in multiplexed protein maps
Source: Nat Methods. 2023 May 29;20(7):1058–69. doi: 10.1038/s41592-023-01894-z (PMC10333128; doi:10.1038/s41592-023-01894-z)
Supplement: Supplementary file 4 — CAMPA software [file 41592_2023_1894_MOESM4_ESM.zip › campa/campa.ini.example]

[DEFAULT]
data_dir =
experiment_dir =


[data]
; register individual constants files for different data sources here
; they will be referenced by the chosen name in the code
ExampleData =

[co_occ]
; maximal size of co-occ matrix. If number of coordinates that need to be checked is larger, co-occ is computed in chunks.
; set to lower values when using multi-processing to compute co-occurrence scores
co_occ_chunk_size = 1e7
