# Supplementary material for: Learning consistent subcellular landmarks to quantify changes in multiplexed protein maps
Source: Nat Methods. 2023 May 29;20(7):1058–69. doi: 10.1038/s41592-023-01894-z (PMC10333128; doi:10.1038/s41592-023-01894-z)
Supplement: Supplementary file 4 — CAMPA software [file 41592_2023_1894_MOESM4_ESM.zip › campa/cli/main.py]

import sys
import argparse

from campa.utils import load_config, init_logging, merged_config
from campa.cli.prepare_config import prepare_config
import campa
import campa.tl


def _get_base_parser():
    parser = argparse.ArgumentParser(
        description="CLI for CAMPA - conditional autoencoder for multiplexed image analysis.",
        usage="""campa <command> [<args>]

Available subcommands are:
setup               Create configuration file ``campa.ini``
create_dataset      Create NNDataset using parameter file
train               Train and evaluate models defined by experiment config
cluster             Cluster data and project clustering
extract_features    Extract features from clustered dataset
""",
    )
    parser.add_argument("command", help="Subcommand to run.")
    return parser


def _get_setup_parser():
    parser = argparse.ArgumentParser(description="Create configuration file ``campa.ini``.")
    parser.add_argument(
        "--quiet",
        action="store_true",
        help="create default configuration file without asking for user input.",
    )
    return parser


def _get_create_dataset_parser():
    parser = argparse.ArgumentParser(description=("Create NNDataset using parameter file"))
    parser.add_argument("params", help="path to ``data_params.py``")
    return parser


def _get_train_parser():
    parser = argparse.ArgumentParser(description=("Train and evaluate models defined by experiment config"))
    parser.add_argument(
        "mode",
        default="all",
        choices=["all", "train", "evaluate", "trainval", "compare"],
    )
    group = parser.add_mutually_exclusive_group(required=True)
    group.add_argument("--config", help="path to ``experiment_config.py``")
    group.add_argument(
        "--experiment-dir",
        help="``experiment_dir`` containing experiment folders. Relative to EXPERIMENT_DIR",
    )
    parser.add_argument(
        "--exp-name",
        nargs="*",
        help="Select names of experiments to run. If not specified, all available experiments are run",
    )
    return parser


def _get_cluster_parser():
    parser = argparse.ArgumentParser(description="Cluster data and project clustering.")
    parser.add_argument("experiment_dir", metavar="experiment-dir", help="relative to EXPERIMENT_PATH")
    subparsers = parser.add_subparsers(help="command to execute")

    # create
    create = subparsers.add_parser(
        "create",
        help="Create (subsampled) data for clustering. Uses all data used to train exp",
    )
    create.add_argument("--subsample", action="store_true", help="Subsample the data")
    create.add_argument(
        "--frac",
        default=0.005,
        type=float,
        help="Fraction of pixels to use for clustering",
    )
    create.add_argument(
        "--save-dir",
        help="directory to save subsampled cluster data, relative to ``experiment-dir``. Default is ``aggregated/sub-FRAC``",  # noqa: E501
    )
    create.add_argument(
        "--cluster",
        help="use cluster parameters in Experiment config to cluster the subsetted data.",
        action="store_true",
    )
    create.set_defaults(func=campa.tl.create_cluster_data)
    # prepare-full
    prepare = subparsers.add_parser("prepare-full", help="Prepare full data for clustering. Predicts cluster-rep.")
    prepare.add_argument(
        "--save-dir",
        help="directory to save prepared full data to, relative to ``experiment-dir``.",
        default="aggregated/full_data",
    )
    prepare.add_argument(
        "--data-dirs",
        help="Data directories to prepare. Defaults to experiment data directories",
        nargs="+",
        type=str,
        default=None,
    ),
    prepare.set_defaults(func=campa.tl.prepare_full_dataset)
    # project
    project = subparsers.add_parser("project", help="Project existing clustering.")
    project.add_argument(
        "cluster_data_dir",
        metavar="cluster-data-dir",
        help="""
        directory in which clustering is stored relative to ``experiment-dir``.
        Usually in ``aggregated/sub-FRAC``
        """,
    )
    project.add_argument(
        "--save-dir",
        help="directory in which data to be projected is stored, relative to ``experiment-dir``.",
        default="aggregated/full_data",
    )
    project.add_argument(
        "--data-dir",
        help="data to project. If not specified, project all ``data_dirs`` in ``save_dir``",
    )
    project.add_argument("--cluster-name", default="clustering", help="name of clustering to project")
    project.set_defaults(func=campa.tl.project_cluster_data)
    return parser


def _get_extract_features_parser():
    parser = argparse.ArgumentParser(description=("Extract features from clustered dataset."))
    parser.add_argument("params", help="path to ``feature_params.py``")
    return parser


class CAMPA:
    def __init__(self):
        parser = _get_base_parser()
        # parse_args defaults to [1:] for args, but you need to
        # exclude the rest of the args too, or validation will fail
        args = parser.parse_args(sys.argv[1:2])
        if not hasattr(self, args.command):
            print("Unrecognized command")
            parser.print_help()
            exit(1)
        # use dispatch pattern to invoke method with same name
        getattr(self, args.command)()
        # in subcommands, irgnore first TWO argvs (campa) and the subcommand

    def setup(self):
        parser = _get_setup_parser()
        args = parser.parse_args(sys.argv[2:])
        # create and populate campa.ini
        prepare_config(**vars(args))

    def create_dataset(self):
        parser = _get_create_dataset_parser()
        args = parser.parse_args(sys.argv[2:])
        init_logging()
        params = load_config(args.params)
        campa.data.create_dataset(params.data_params)

    def train(self):
        parser = _get_train_parser()
        args = parser.parse_args(sys.argv[2:])
        init_logging()
        if args.experiment_dir is not None:
            exps = campa.tl.Experiment.get_experiments_from_dir(args.experiment_dir, args.exp_name)
        else:
            exps = campa.tl.Experiment.get_experiments_from_config(config_fname=args.config)
            # NOTE exp_name is not respected here!
        campa.tl.run_experiments(exps=exps, mode=args.mode)

    def cluster(self):
        parser = _get_cluster_parser()
        args = parser.parse_args(sys.argv[2:])
        init_logging()
        vars_args = vars(args)
        try:
            func = vars_args.pop("func")
        except AttributeError:
            parser.error("too few arguments")
        func(**vars_args)

    def extract_features(self):
        parser = _get_extract_features_parser()
        args = parser.parse_args(sys.argv[2:])
        init_logging()
        params = load_config(args.params)
        for variable_params in params.variable_feature_params:
            cur_params = merged_config(params.feature_params, variable_params)
            print(cur_params)
            campa.tl.extract_features(cur_params)


def main():
    CAMPA()


if __name__ == "__main__":
    CAMPA()
