# Supplementary material for: Learning consistent subcellular landmarks to quantify changes in multiplexed protein maps
Source: Nat Methods. 2023 May 29;20(7):1058–69. doi: 10.1038/s41592-023-01894-z (PMC10333128; doi:10.1038/s41592-023-01894-z)
Supplement: Supplementary file 4 — CAMPA software [file 41592_2023_1894_MOESM4_ESM.zip › campa/cli/prepare_config.py]

#!python
from pathlib import Path
import os

from campa.constants import campa_config


def prepare_config(quiet=False):
    def get_yn_input():
        r = input()
        while r.lower() not in ("y", "n"):
            r = input("Unknown value. Either input y or n:\n")
        if r.lower() == "y":
            return True
        return False

    def get_path_input(name, current_value=None):
        print(f"The current {name} is {current_value}. Would you like to change it? (y/n)")
        if not get_yn_input():
            print(f"Leaving {name} unchanged.")
            return current_value
        else:
            p = input(f"Please enter the full path to {name}:\n")
            p = os.path.abspath(p.strip())
            if not os.path.isdir(p):
                print(f"{p} is not a valid directory")
                return get_path_input(name)
            return p

    if campa_config.config_fname is not None:
        print(f"Found existing config in {campa_config.config_fname}")
        config_fname = campa_config.config_fname
    else:
        config_fname = Path.home() / ".config" / "campa" / "campa.ini"
        print(f"No config found. Creating default config in {config_fname}.")
        # read config file from scripts_dir (parent dir of dir that this file is in)
        example_config_path = Path(__file__).resolve().parent.parent / "campa.ini.example"
        campa_config.config_fname = example_config_path
        campa_config.write(config_fname)

    # check test data
    cur_test_data = campa_config.data_configs.get("ExampleData", None)
    if cur_test_data in ("", None) or not Path(cur_test_data).is_file():
        print("setting up ExampleData config")
        # add test data
        campa_config.add_data_config(
            "ExampleData",
            str(Path(__file__).resolve().parent.parent.parent / "notebooks" / "params" / "ExampleData_constants.py"),
        )
        campa_config.write()

    if not quiet:
        print("Would you like to configure your campa.ini config now? (y/n)")
        if get_yn_input():
            # read config file
            campa_config.EXPERIMENT_DIR = get_path_input("EXPERIMENT_DIR", campa_config.EXPERIMENT_DIR)
            campa_config.BASE_DATA_DIR = get_path_input("BASE_DATA_DIR", campa_config.BASE_DATA_DIR)
            campa_config.write()
        else:
            print("Exiting without setting up campa.ini")

    # print currently registered data config files
    print(f"Currently registered data configs in {campa_config.config_fname}:")
    for key, val in campa_config.data_configs.items():
        print(f"\t{key}: {val}")
    print(f"To change or add data configs, please edit {campa_config.config_fname} directly.")
