# Supplementary material for: Learning consistent subcellular landmarks to quantify changes in multiplexed protein maps
Source: Nat Methods. 2023 May 29;20(7):1058–69. doi: 10.1038/s41592-023-01894-z (PMC10333128; doi:10.1038/s41592-023-01894-z)
Supplement: Supplementary file 4 — CAMPA software [file 41592_2023_1894_MOESM4_ESM.zip › campa/constants.py]

# read constants defined in config.ini
from enum import Enum
from typing import Any, Union, Optional
from pathlib import Path
from configparser import ConfigParser, NoOptionError, NoSectionError
import os
import multiprocessing

from campa.utils import load_config


def _get_value(config: ConfigParser, key: str, section: str = "DEFAULT") -> Optional[str]:
    try:
        return config.get(section, key)
    except (NoSectionError, NoOptionError):
        print(f"{key} not defined in config file")
        return None


class CAMPAConfig:
    """
    Configuration for CAMPA.

    Defines device-specific ``EXPERIENT_DIR`` and ``BASE_DATA_DIR`` paths and
    mapping of data configuration names to configuration files.

    The configuration is attempted to be read from a ``campa.ini`` configuration file.
    This file is searched for in the following places:

    - the current directory
    - ``$HOME/.config/campa/``

    A default configuration file can be created using ``campa setup``.
    Configuration values can also directly be set in memory.
    """

    def __init__(self):
        self._EXPERIMENT_DIR = None
        self._BASE_DATA_DIR = None
        self._data_configs = {}
        self._CO_OCC_CHUNK_SIZE = None
        self._config_fname = self._discover_config_file()
        if self._config_fname is not None:
            self._load_config_from_file()

    def _load_config_from_file(self):
        assert self.config_fname is not None
        config = ConfigParser()
        if multiprocessing.parent_process() is None:  # silence print in child processes
            print(f"Reading config from {str(self.config_fname)}")
        config.read(self.config_fname)

        self._EXPERIMENT_DIR = _get_value(config, key="experiment_dir")
        self._BASE_DATA_DIR = _get_value(config, key="data_dir")
        data_configs = dict(config.items("data"))
        data_configs.pop("experiment_dir")
        data_configs.pop("data_dir")
        self._data_configs = data_configs
        self._CO_OCC_CHUNK_SIZE = _get_value(config, key="co_occ_chunk_size", section="co_occ")

    def _discover_config_file(self) -> Optional[Union[Path, str]]:
        # look for configs in .config folder and in current dir
        config_fnames = [
            Path.cwd() / "campa.ini",
            Path(__file__).resolve().parent.parent
            / "config.ini",  # TODO this is for legacy reasons, should be removed at some point
            Path.home() / ".config" / "campa" / "campa.ini",
        ]
        for n in config_fnames:
            if n.is_file():
                return n
        return None

    def __str__(self):
        s = f"CAMPAConfig (fname: {self.config_fname})"
        s += f"\nEXPERIMENT_DIR: {self.EXPERIMENT_DIR}\nBASE_DATA_DIR: {self.BASE_DATA_DIR}\n"
        s += f"CO_OCC_CHUNK_SIZE: {self.CO_OCC_CHUNK_SIZE}\n"
        for name, val in self.data_configs.items():
            s += f"data_config/{name}: {val}\n"
        return s

    @property
    def config_fname(self) -> Optional[Union[os.PathLike[str], str]]:
        """
        Name of config file.

        When changed, the config will be re-read from this file.
        """
        return self._config_fname

    @config_fname.setter
    def config_fname(self, fname: Union[os.PathLike[str], str]) -> None:
        fname = Path(fname)
        if fname.is_file():
            try:
                self._config_fname = fname
                self._load_config_from_file()
            except ValueError as e:
                raise (e)

    @property
    def EXPERIMENT_DIR(self):
        """
        Root EXPERIMENT_DIR.

        All experiments and other paths relating to experiments will be relative to EXPERIMENT_DIR.
        """
        if self._EXPERIMENT_DIR is None:
            s = "WARNING: EXPERIMENT_DIR is not initialised."
            s += ' Please create a config with "campa setup" or set campa_config.EXPERIMENT_DIR manually.'
            print(s)
        return self._EXPERIMENT_DIR

    @EXPERIMENT_DIR.setter
    def EXPERIMENT_DIR(self, experiment_dir):
        self._EXPERIMENT_DIR = os.path.abspath(experiment_dir)

    @property
    def BASE_DATA_DIR(self):
        """
        Root BASE_DATA_DIR.

        Can be used in a data_config file to set a DATA_DIR, which will be used for all paths relating to data.
        """
        if self._BASE_DATA_DIR is None:
            s = "WARNING: BASE_DATA_DIR is not initialised."
            s += ' Please create a config with "campa setup" or set campa_config.BASE_DATA_DIR manually.'
            print(s)
        return self._BASE_DATA_DIR

    @BASE_DATA_DIR.setter
    def BASE_DATA_DIR(self, data_dir):
        self._BASE_DATA_DIR = os.path.abspath(data_dir)

    @property
    def CO_OCC_CHUNK_SIZE(self):
        """
        Chunk size for optimised co-occurrence in :meth:`FeatureExtractor.extract_co_occurrence`.

        Maximal size of co-occurrence matrix.
        If number of coordinates that need to be checked is larger, co-occurrence is computed in chunks.
        Set to lower values when using multi-processing to compute co-occurrence scores.
        """
        if self._CO_OCC_CHUNK_SIZE is not None:
            return float(self._CO_OCC_CHUNK_SIZE)
        return None

    @CO_OCC_CHUNK_SIZE.setter
    def CO_OCC_CHUNK_SIZE(self, cs):
        self._CO_OCC_CHUNK_SIZE = cs

    @property
    def data_configs(self):
        """
        Return dictionary mapping from names to ``data_config`` files.
        """
        return self._data_configs

    def add_data_config(self, data_config_name: str, data_config_file: str) -> None:
        """
        Add a (name, file) mapping to :attr:`CAMPAConfig.data_configs`.

        Parameters
        ----------
        data_config_name
            Name of the data configuration.
        data_config_file
            Path to the ``data_config`` file.
        """
        if data_config_name.lower() in self._data_configs.keys():
            print(f"Overwriting existing data config for {data_config_name.lower()}")
        self._data_configs[data_config_name.lower()] = os.path.abspath(data_config_file)

    def get_data_config(self, data_config_name: str = "ExampleData") -> Any:
        """
        Load ``data_config`` file.

        Parameters
        ----------
        data_config_name
            Name of the data configuration.

        Returns
        -------
        ``data_config`` module
        """
        module = load_config(self.data_configs[data_config_name.lower()])
        if module is None:
            raise ValueError(f"Unknown data_config {data_config_name.lower()}")
        else:
            return module

    def write(self, config_fname=None):
        """
        Save current configuration to ``config_fname``.

        Parameters
        ----------
        config_fname
            Name of the configuration file. Default is :attr:`CAMPAConfig.config_fname`.
        """
        if config_fname is None:
            if self.config_fname is None:
                raise ValueError("No config_fname specified")
            else:
                config_fname = self.config_fname
        assert self._EXPERIMENT_DIR is not None, "EXPERIMENT_DIR needs to be set."
        assert self._BASE_DATA_DIR is not None, "BASE_DATA_DIR needs to be set."
        # create configParser
        config = ConfigParser()
        config.set("DEFAULT", "experiment_dir", self.EXPERIMENT_DIR)
        config.set("DEFAULT", "data_dir", self.BASE_DATA_DIR)
        config.add_section("co_occ")
        config.set("co_occ", "co_occ_chunk_size", str(self.CO_OCC_CHUNK_SIZE))
        config.add_section("data")
        for data_config_name, data_config in self.data_configs.items():
            config.set("data", data_config_name, data_config)
        # write config
        os.makedirs(Path(config_fname).parent, exist_ok=True)
        with open(config_fname, "w") as configfile:
            config.write(configfile)
        # set config_fname
        if self.config_fname != config_fname:
            self.config_fname = config_fname


# campa config instance (to be used by all scripts)
campa_config: CAMPAConfig = CAMPAConfig()

# scripts dir is parent dir of this file (campa folder)
SCRIPTS_DIR = Path(__file__).parent.parent


# enums
class CoOccAlgo(Enum):
    """
    Enum for co-occ algos.
    """

    SQUIDPY = "squidpy"
    OPT = "opt"
