# Supplementary material for: Learning consistent subcellular landmarks to quantify changes in multiplexed protein maps
Source: Nat Methods. 2023 May 29;20(7):1058–69. doi: 10.1038/s41592-023-01894-z (PMC10333128; doi:10.1038/s41592-023-01894-z)
Supplement: Supplementary file 4 — CAMPA software [file 41592_2023_1894_MOESM4_ESM.zip › campa/data/_download_data.py]

from typing import Union
from pathlib import Path
import os
import shutil
import tempfile

from tqdm import tqdm
import requests

from campa.constants import SCRIPTS_DIR

Path_t = Union[str, Path]


def load_example_data(data_dir: Path_t = None) -> Path_t:
    """
    Download example data to ``data_dir``.

    Parameters
    ----------
    data_dir
        Defaults to ``notebooks/example_data``.

    Returns
    -------
        Path to folder where dataset is stored.
    """
    from pathlib import Path

    fname = "example_data"
    if data_dir is None:
        data_dir = Path(__file__).parent.parent.parent / "notebooks"

    folder_dir = load_dataset(
        dataset_path=data_dir,
        fname=fname,
        backup_url="https://figshare.com/ndownloader/files/38021094",
    )

    return folder_dir


def load_example_experiment(experiment_dir: Path_t = None) -> Path_t:
    """
    Download example experiment to ``experiment_dir``.

    Parameters
    ----------
    experiment_dir
        Defaults to ``notebooks/example_experiments``.

    Returns
    -------
        Path to folder where experiment is stored
    """
    if experiment_dir is None:
        experiment_dir = Path(__file__).parent.parent.parent / "notebooks" / "example_experiments"
    url = "https://figshare.com/ndownloader/files/38021925"

    uncpacked_dir = Path(os.path.join(experiment_dir, "test_pre_trained"))
    archive_path = Path(os.path.join(experiment_dir, "test_pre_trained.zip"))
    os.makedirs(uncpacked_dir, exist_ok=True)
    foldercontent = os.listdir(str(uncpacked_dir))
    if "weights_epoch010.index" in foldercontent:
        return uncpacked_dir
    elif archive_path.exists():
        shutil.unpack_archive(archive_path, uncpacked_dir)
        return uncpacked_dir
    elif not archive_path.exists():
        print("Path or dataset does not yet exist. Attempting to download...")
        download(
            url,
            output_path=archive_path,
        )

        shutil.unpack_archive(archive_path, uncpacked_dir)
    return uncpacked_dir


def load_test_data():
    """
    Download test data to ``SCRIPTS_DIR/tests``.
    """
    url = "https://figshare.com/ndownloader/files/34988353"
    base_dir = os.path.join(SCRIPTS_DIR, "tests")
    archive_path = os.path.join(base_dir, "_test_data.zip")
    # check if is downloaded already
    if os.path.exists(os.path.join(base_dir, "_data")) and os.path.exists(os.path.join(base_dir, "_experiments")):
        datacontent = os.listdir(os.path.join(base_dir, "_data"))
        experimentcontent = os.listdir(os.path.join(base_dir, "_experiments"))
        if "channels_metadata.csv" in datacontent and "reference_experiment" in experimentcontent:
            return
    # have to unpack/redownload
    if os.path.exists(archive_path):
        shutil.unpack_archive(archive_path, base_dir)
    else:
        print("Path or dataset does not yet exist. Appemting to download...")
        download(url, output_path=archive_path)
        shutil.unpack_archive(archive_path, base_dir)
    return


def load_dataset(dataset_path: Path_t, fname: str, backup_url: str) -> Path_t:
    """
    Load dataset (from URL).

    If unpacked files are already stored in `dataset_path/fname` don't do anything.
    Otherwise check for archive file in `dataset_path/fname.zip` and unpack it into `dataset_path/fname`.
    If no files are present there, attempt to load the dataset from URL
    into  `dataset_path/fname.zip` and unpack it from there.

    Parameters
    ----------
    dataset_path
        Path where folder for the dataset will be created.
    fname
        Desired name of the dataset
    backup_url
        Link from which dataset will be loaded

    Returns
    -------
    path to a folder where unpacked dataset is stored
    """
    uncpacked_dir = Path(os.path.join(dataset_path, fname))
    archive_path = Path(os.path.join(dataset_path, fname, f"{fname}.zip"))

    os.makedirs(uncpacked_dir, exist_ok=True)
    foldercontent = os.listdir(str(uncpacked_dir))
    if "channels_metadata.csv" in foldercontent:
        return uncpacked_dir

    elif archive_path.exists():
        shutil.unpack_archive(archive_path, uncpacked_dir)
        return uncpacked_dir

    elif not archive_path.exists():
        if backup_url is None:
            raise Exception(
                f"File or directory {archive_path} does not exist and no backup_url was provided.\n"
                f"Please provide a backup_url or check whether path is spelled correctly."
            )

        print("Path or dataset does not yet exist. Attempting to download...")

        download(
            backup_url,
            output_path=archive_path,
        )

        shutil.unpack_archive(archive_path, uncpacked_dir)

    return uncpacked_dir


def getFilename_fromCd(cd):
    """
    Get filename from content-disposition or url request.
    """
    import re

    print(cd)
    if not cd:
        return None
    fname = re.findall("filename=(.+)", cd)
    if len(fname) == 0:
        return None
    fname = fname[0]
    if '"' in fname:
        fname = fname.replace('"', "")
    return fname


def download(
    url: str,
    output_path: Path_t = None,
    block_size: int = 1024,
    overwrite: bool = False,
) -> None:
    """
    Download a dataset irrespective of the format.

    Parameters
    ----------
    url
        URL to download
    output_path
        Path to download/extract the files to
    block_size
        Block size for downloads in bytes (default: 1024)
    overwrite
        Whether to overwrite existing files (default: False)
    """
    if output_path is None:
        output_path = tempfile.gettempdir()

    response = requests.get(url, stream=True)
    print(response.headers)
    filename = getFilename_fromCd(response.headers.get("content-disposition"))
    if filename is None:
        # use content-disposition is empty, try to guess filename
        filename = os.path.basename(output_path)
    print(f"Guessed filename: {filename}")

    # currently supports zip, tar, gztar, bztar, xztar
    download_to_folder = Path(output_path).parent
    os.makedirs(download_to_folder, exist_ok=True)

    archive_formats, _ = zip(*shutil.get_archive_formats())
    is_archived = str(Path(filename).suffix)[1:] in archive_formats
    assert is_archived

    download_to_path = os.path.join(download_to_folder, filename)

    if Path(download_to_path).exists():
        warning = f"File {download_to_path} already exists!"
        if not overwrite:
            print(warning)
            return
        else:
            print(f"{warning} Overwriting...")

    total = int(response.headers.get("content-length", 0))

    print(f"Downloading... {total}")
    with open(download_to_path, "wb") as file:
        for data in tqdm(response.iter_content(block_size)):
            file.write(data)

    os.replace(download_to_path, str(output_path))
