# Supplementary material for: Learning consistent subcellular landmarks to quantify changes in multiplexed protein maps
Source: Nat Methods. 2023 May 29;20(7):1058–69. doi: 10.1038/s41592-023-01894-z (PMC10333128; doi:10.1038/s41592-023-01894-z)
Supplement: Supplementary file 4 — CAMPA software [file 41592_2023_1894_MOESM4_ESM.zip › campa/data/_nn_dataset.py]

from typing import Any, Dict, List, Tuple, Union, Mapping, Iterable, Optional
import os
import json
import logging

import numpy as np
import tensorflow as tf

from campa.constants import campa_config
from campa.data._data import MPPData


def create_dataset(params: Mapping[str, Any]) -> None:
    """
    Create a :class:`NNDataset`.

    Parameters determine how the data should be selected and processed.
    The following keys in parameters are expected:

    - ``dataset_name``: name of the resulting dataset that is defined by these parameters
      (relative to ``DATA_DIR/datasets``)
    - ``data_config``: name of data configuration (registered in ``campa.ini``)
    - ``data_dirs``: where to read data from (relative to ``DATA_DIR`` defined in data config)
    - ``channels``: list of channel names to include in this dataset
    - ``condition``: list of conditions. Should be defined in data config.
      The suffix `_one_hot` will convert the condition in a one-hot encoded vector.
      Conditions are concatenated, except when they are defined as a list of lists.
      In this case the condition is defined as a pairwise combination of the conditions.
    - ``condition_kwargs``: kwargs to :meth:`MPPData.add_conditions`
    - ``split_kwargs``: kwargs to :meth:`MPPData.train_val_test_split`
    - ``test_img_size``: standard size of images in test set. Imaged are padded/truncated to this size
    - ``subset``: (bool) subset to objects with certain metadata.
    - ``subset_kwargs``: kwargs to :meth:`MPPData.subset` defining which object to subset to
    - ``subsample``: (bool) subsampling of pixels (only for train/val)
    - ``subsample_kwargs``: kwargs for :meth:`MPPData.subsample` defining the fraction of pixels to be sampled
    - ``neighborhood``: (bool) add local neighbourhood to samples in NNDataset
    - ``neighborhood_size``: size of neighbourhood
    - ``normalise``: (bool) Intensity normalisation
    - ``normalise_kwargs``: kwargs to :meth:`MPPData.normalise`
    - ``seed``: random seed to make subsampling reproducible

    Parameters
    ----------
    params
        parameter dict
    """
    log = logging.getLogger()
    log.info("Creating train/val/test datasets with params:")
    log.info(json.dumps(params, indent=4))
    p = params
    # prepare outdir
    data_config = campa_config.get_data_config(p["data_config"])
    outdir = os.path.join(data_config.DATASET_DIR, p["dataset_name"])
    os.makedirs(outdir, exist_ok=True)
    # prepare datasets
    mpp_datas: Mapping[str, List[MPPData]] = {"train": [], "val": [], "test": []}
    for data_dir in p["data_dirs"]:
        mpp_data = MPPData.from_data_dir(data_dir, seed=p["seed"], data_config=p["data_config"])
        train, val, test = mpp_data.train_val_test_split(**p["split_kwargs"])
        # subsample train data now
        if p["subsample"]:
            train = train.subsample(
                add_neighborhood=p["neighborhood"],
                neighborhood_size=p["neighborhood_size"],
                **p["subsample_kwargs"],
            )
        elif p["neighborhood"]:
            train.add_neighborhood(p["neighborhood_size"])
        mpp_datas["train"].append(train)
        mpp_datas["test"].append(test)
        mpp_datas["val"].append(val)
    # merge all datasets
    train = MPPData.concat(mpp_datas["train"])
    val = MPPData.concat(mpp_datas["val"])
    test = MPPData.concat(mpp_datas["test"])
    # prepare (channels, normalise, condition, subset)
    train.prepare(params)  # this has side-effects on params, st val + test use correct params
    val.prepare(params)
    test.prepare(params)
    # save test and val imgs
    val.write(os.path.join(outdir, "val_imgs"))
    test.write(os.path.join(outdir, "test_imgs"))
    # subsample and add neighbors to val and test (for prediction during training)
    if p["subsample"]:
        val = val.subsample(
            add_neighborhood=p["neighborhood"],
            neighborhood_size=p["neighborhood_size"],
            **p["subsample_kwargs"],
        )
        test = test.subsample(
            add_neighborhood=p["neighborhood"],
            neighborhood_size=p["neighborhood_size"],
            **p["subsample_kwargs"],
        )
    elif p["neighborhood"]:
        val.add_neighborhood(p["neighborhood_size"])
        test.add_neighborhood(p["neighborhood_size"])

    log.info("-------------------")
    log.info("created datasets:")
    log.info(f"train: {str(train)}")
    log.info(f"val: {str(val)}")
    log.info(f"test: {str(test)}")
    log.info("-------------------")

    # save datasets
    train.write(os.path.join(outdir, "train"))
    val.write(os.path.join(outdir, "val"))
    test.write(os.path.join(outdir, "test"))
    # save params
    json.dump(params, open(os.path.join(outdir, "params.json"), "w"), indent=4)


class NNDataset:
    """
    Dataset for training and evaluation of neural networks.

    A ``NNDataset`` is stored within ``DATA_DIR/dataset_name``.
    This folder contains `train`/`val`/`test`/`val_img`/`test_img` folders with :class:`MPPData` objects.

    Parameters
    ----------
    dataset_name:
        name of the dataset, relative to ``DATA_DIR``
    data_config:
        name of the data config to use, should be registered in ``campa.ini``
    """

    def __init__(self, dataset_name: str, data_config: Optional[str] = None):
        self.log = logging.getLogger(self.__class__.__name__)
        if data_config is None:
            self.data_config_name = "NascentRNA"
            self.log.warning(f"Using default data_config {self.data_config_name}")
        else:
            self.data_config_name = data_config
        self.data_config = campa_config.get_data_config(self.data_config_name)
        self.dataset_folder = os.path.join(self.data_config.DATASET_DIR, dataset_name)

        # data
        self.data: Dict[str, MPPData] = {
            "train": MPPData.from_data_dir(
                os.path.join(self.dataset_folder, "train"), base_dir="", data_config=self.data_config_name
            ),
            "val": MPPData.from_data_dir(
                os.path.join(self.dataset_folder, "val"), base_dir="", data_config=self.data_config_name
            ),
            "test": MPPData.from_data_dir(
                os.path.join(self.dataset_folder, "test"), base_dir="", data_config=self.data_config_name
            ),
        }
        """
        Train, val, and test MPPDatas.
        """
        self.imgs: Dict[str, MPPData] = {
            "val": MPPData.from_data_dir(
                os.path.join(self.dataset_folder, "val_imgs"), base_dir="", data_config=self.data_config_name
            ),
            "test": MPPData.from_data_dir(
                os.path.join(self.dataset_folder, "test_imgs"), base_dir="", data_config=self.data_config_name
            ),
        }
        """
        Val and test MPPDatas containing entire images for visualisation.
        """
        self.channels = self.data["train"].channels.reset_index().set_index("name")
        self.params = json.load(open(os.path.join(self.dataset_folder, "params.json")))

    def __str__(self):
        s = f"NNDataset for {self.data_config_name} (shape {self.data['train'].mpp.shape[1:]})."
        s += f" train: {len(self.data['train'].mpp)}, val: {len(self.data['val'].mpp)},"
        s += f" test: {len(self.data['test'].mpp)}"
        return s

    def x(self, split: str, is_conditional: bool = False) -> Union[np.ndarray, Tuple[np.ndarray, np.ndarray]]:
        """
        Neural network inputs.

        Parameters
        ----------
        split
            One of `train`, `val`, `test`.
        is_conditional
            Whether to add condition information to x
        """
        x = self.data[split].mpp.astype(np.float32)
        if is_conditional:
            c = self.data[split].conditions.astype(np.float32)  # type: ignore[union-attr]
            x = (x, c)  # type: ignore[assignment]
        return x

    def y(self, split: str, output_channels: Optional[Iterable[str]] = None) -> np.ndarray:
        """
        Groundtruth outputs.

        Parameters
        ----------
        split
            One of `train`, `val`, `test`.
        output_channels
            Channels that should be predicted by the neural network.
            Defaults to all input channels.
        """
        y = self.data[split].center_mpp
        if output_channels is not None:
            channel_ids = self.data[split].get_channel_ids(list(output_channels))
            y = y[:, channel_ids]
        return y

    def get_tf_dataset(
        self,
        split: str = "train",
        output_channels: Optional[Iterable[str]] = None,
        is_conditional: bool = False,
        repeat_y: Union[bool, int] = False,
        add_c_to_y: bool = False,
        shuffled: bool = False,
    ) -> tf.data.Dataset:
        """
        :class:`tf.data.Dataset` of the desired split.

        Parameters
        ----------
        split
            One of `train`, `val`, `test`.
        output_channels
            Channels that should be predicted by the neural network.
            Defaults to all input channels.
        is_conditional
            Whether to add condition information to x
        repeat_y:
            Match output length to number of losses
            (otherwise keras will not work, even if its losses that do not need y).
        add_c_to_y
            Append condition to y. Needed for adversarial loss.
        shuffled
            Shuffle indices before generating data.
            Will produce same order every time.

        Returns
        -------
        :class:`tf.data.Dataset`
            The dataset.
        """
        output_types = []
        output_shapes = []

        # x
        x = self.x(split, is_conditional)
        if is_conditional:
            num = x[0].shape[0]
            output_types.append((tf.float32, tf.float32))
            output_shapes.append((tf.TensorShape(x[0].shape[1:]), tf.TensorShape(x[1].shape[1:])))
        else:
            num = x.shape[0]  # type: ignore[union-attr]
            output_types.append(tf.float32)
            output_shapes.append(tf.TensorShape(x.shape[1:]))  # type: ignore[union-attr]

        # y
        y = self.y(split, output_channels)
        output_types.append(tf.float32)
        output_shapes.append(tf.TensorShape(y.shape[1:]))
        if repeat_y is not False:  # TODO concat c here instead of y! (for adv loss)
            output_types[1] = tuple(tf.float32 for _ in range(repeat_y))  # type: ignore[assignment]
            y = tuple(y for _ in range(repeat_y))  # type: ignore[assignment]
            output_shapes[1] = tuple(output_shapes[1] for _ in range(repeat_y))  # type: ignore[assignment]
        if add_c_to_y is not False:
            assert is_conditional
            # get output_type and shape for c from first output
            c_output_type = output_types[0][1]
            c_output_shape = output_shapes[0][1]
            # add c to y and output data to types and shapes
            if isinstance(output_types[1], tuple):
                output_types[1] = tuple(list(output_types[1]) + [c_output_type])  # type: ignore[assignment]
                y = tuple(list(y) + [x[1]])  # type: ignore[assignment]
                output_shapes[1] = tuple(list(output_shapes[1]) + [c_output_shape])  # type: ignore[assignment]
            else:
                output_types[1] = (output_types[1], c_output_type)
                y = (y, x[1])
                output_shapes[1] = (output_shapes[1], c_output_shape)

        # create a generator dataset:
        indices = np.arange(num)
        if shuffled:
            rng = np.random.default_rng(seed=0)
            rng.shuffle(indices)

        def gen():
            for i in indices:
                if is_conditional:
                    el_x = (x[0][i], x[1][i])
                else:
                    el_x = x[i]  # type: ignore[assignment]
                if repeat_y is not False:
                    el_y = tuple(y[j][i] for j in range(len(y)))
                else:
                    el_y = y[i]
                yield (el_x, el_y)

        dataset = tf.data.Dataset.from_generator(gen, tuple(output_types), tuple(output_shapes))
        return dataset
