# Supplementary material for: Learning consistent subcellular landmarks to quantify changes in multiplexed protein maps
Source: Nat Methods. 2023 May 29;20(7):1058–69. doi: 10.1038/s41592-023-01894-z (PMC10333128; doi:10.1038/s41592-023-01894-z)
Supplement: Supplementary file 4 — CAMPA software [file 41592_2023_1894_MOESM4_ESM.zip › campa/pl/__init__.py]

from ._plot import hex2rgb, annotate_img
from ._object_features import plot_object_stats
from ._spatial_features import plot_co_occurrence, plot_co_occurrence_grid
from ._intensity_features import (
    plot_mean_size,
    plot_size_change,
    plot_mean_intensity,
    get_intensity_change,
    plot_intensity_change,
)
