# Supplementary material for: Learning consistent subcellular landmarks to quantify changes in multiplexed protein maps
Source: Nat Methods. 2023 May 29;20(7):1058–69. doi: 10.1038/s41592-023-01894-z (PMC10333128; doi:10.1038/s41592-023-01894-z)
Supplement: Supplementary file 4 — CAMPA software [file 41592_2023_1894_MOESM4_ESM.zip › campa/tl/__init__.py]

from ._losses import LossEnum
from ._models import VAEModel, ModelEnum, BaseAEModel
from ._cluster import (
    Cluster,
    create_cluster_data,
    get_clustered_cells,
    load_full_data_dict,
    prepare_full_dataset,
    project_cluster_data,
    add_clustering_to_adata,
    query_hpa_subcellular_location,
)
from ._evaluate import Predictor, ModelComparator
from ._features import (
    extract_features,
    FeatureExtractor,
    thresholded_count,
    thresholded_median,
)
from ._estimator import Estimator
from ._experiment import Experiment, run_experiments
