# Supplementary material for: Learning consistent subcellular landmarks to quantify changes in multiplexed protein maps
Source: Nat Methods. 2023 May 29;20(7):1058–69. doi: 10.1038/s41592-023-01894-z (PMC10333128; doi:10.1038/s41592-023-01894-z)
Supplement: Supplementary file 4 — CAMPA software [file 41592_2023_1894_MOESM4_ESM.zip › campa/tl/_losses.py]

# TODO go though functions and comment
from enum import Enum

import numpy as np
import tensorflow as tf


class LossEnum(str, Enum):
    """
    Loss functions.

    Possible values are:

    - ``LossEnum.MSE``: "mean_squared_error" (:func:`tf.losses.mean_squared_error`)
    - ``LossEnum.SIGMA_MSE``: "sigma_vae_mse", MSE loss for sigma VAE
    - ``LossEnum.KL``: "kl_divergence"
    - ``LossEnum.MSE_METRIC``: "mean_squared_error_metric" (:class:`tf.keras.metrics.MeanSquaredError`)
    """

    MSE = "mean_squared_error"
    KL = "kl_divergence"
    SIGMA_MSE = "sigma_vae_mse"
    ENT = "entropy"
    CAT_KL = "categorical_kl"
    GMM_KL = "gmm_kl_divergence"
    SOFTMAX = "softmax"

    MSE_metric = "mean_squared_error_metric"

    ACC_metric = "accuracy_metric"

    def get_fn(self):
        """Return loss function."""
        cls = self.__class__
        if self == cls.MSE:
            return tf.losses.mean_squared_error
        elif self == cls.KL:
            return kl_loss
        elif self == cls.SIGMA_MSE:
            return sigma_vae_mse
        elif self == cls.ENT:
            return min_entropy
        elif self == cls.CAT_KL:
            return categorical_kl_loss
        elif self == cls.GMM_KL:
            return gmm_kl_loss
        elif self == cls.SOFTMAX:
            return tf.nn.softmax_cross_entropy_with_logits
        elif self == cls.MSE_metric:
            return tf.keras.metrics.MeanSquaredError()
        elif self == cls.ACC_metric:
            return tf.keras.metrics.CategoricalAccuracy()
        else:
            raise NotImplementedError


@tf.function
def kl_loss(y_true, y_pred, logs=None):
    """KL divergence."""
    mean, var = tf.split(y_pred, 2, axis=-1)
    l_kl = -0.5 * tf.reduce_mean(1 + var - tf.square(mean) - tf.exp(var))
    return l_kl


@tf.function
def categorical_kl_loss(y_true, y_pred):
    """KL loss for categorical VAE."""
    # kl divergence between y_pred and bernulli distribution with p=0.5
    logits_y = y_pred
    q_y = tf.nn.softmax(logits_y)
    log_q_y = tf.math.log(q_y + 1e-20)
    kl = q_y * (log_q_y - tf.math.log(0.5))
    kl = tf.reduce_mean(kl)
    return kl


def gmm_kl_loss(y_true, y_pred):
    """KL loss for GMM.

    From: https://stats.stackexchange.com/questions/7440/kl-divergence-between-two-univariate-gaussians
    """
    p, q, latent_y = tf.unstack(y_pred, axis=1)
    p_mu, p_log_var = tf.split(p, 2, axis=-1)
    q_mu, q_log_var = tf.split(q, 2, axis=-1)
    # weighted sum of kl divergence between qZ and pZ
    tf.keras.backend.epsilon()

    kl = p_log_var - q_log_var - 0.5 * (1.0 - (tf.exp(q_log_var) ** 2 + (q_mu - p_mu) ** 2) / tf.exp(p_log_var) ** 2)

    # kl = tf.math.log(qZ_var / (pZ_var + eps) + eps) + (pZ_var + (pZ_mu - qZ_mu)**2) / (2*qZ_var + eps) - 0.5
    # mean over batch and latent_dim
    kl = tf.math.reduce_mean(kl, axis=[0, 2])
    # sum over k
    kl = tf.math.reduce_sum(kl)
    return kl


def gaussian_nll(mu, log_sigma, x):
    """Gaussian negative log-likelihood.

    From: https://github.com/orybkin/sigma-vae-tensorflow/blob/master/model.py
    """
    return 0.5 * ((x - mu) / tf.math.exp(log_sigma)) ** 2 + log_sigma + 0.5 * np.log(2 * np.pi)


@tf.function
def sigma_vae_mse(y_true, y_pred):
    """
    MSE loss for sigma-VAE (calibrated decoder).
    """
    log_sigma = tf.math.log(tf.math.sqrt(tf.reduce_mean((y_true - y_pred) ** 2, [0, 1], keepdims=True)))
    return tf.reduce_sum(gaussian_nll(y_pred, log_sigma, y_true))


@tf.function
def min_entropy(y_true, y_pred):
    """
    Entropy.
    """
    l_ent = -1 * tf.reduce_mean(tf.math.log(y_pred + tf.keras.backend.epsilon()) * y_pred)
    return l_ent
