# Supplementary material for: Learning consistent subcellular landmarks to quantify changes in multiplexed protein maps
Source: Nat Methods. 2023 May 29;20(7):1058–69. doi: 10.1038/s41592-023-01894-z (PMC10333128; doi:10.1038/s41592-023-01894-z)
Supplement: Supplementary file 4 — CAMPA software [file 41592_2023_1894_MOESM4_ESM.zip › campa/utils.py]

from copy import deepcopy
from typing import Any, Mapping, MutableMapping
import os
import logging
import collections.abc


def init_logging(level: int = logging.INFO) -> None:
    """
    Set up logging for CAMPA.

    Filters warnings raised by tensorflow, scanpy and anndata for clean logging outputs.

    Parameters
    ----------
    level
        logging level.
        See `logging levels <https://docs.python.org/3/library/logging.html#logging-levels>`_
        for a list of levels.
    """
    import warnings

    from anndata import ImplicitModificationWarning

    logging.basicConfig(level=level)  # need one of this?
    logging.getLogger().setLevel(level)  # need one of this?
    # ignore tensorflow warnings
    logging.getLogger("tensorflow").setLevel(logging.ERROR)
    # ignore scanpy / anndata warnings
    logging.getLogger("scanpy").setLevel(logging.WARNING)
    logging.getLogger("anndata").setLevel(logging.ERROR)
    # logging.getLogger('get_version').setLevel(logging.WARNING)
    # logging.getLogger('numexpr.utils').setLevel(logging.WARNING)
    # filter irrelevant / non-fixeable anndata warnings
    # anndata uses inplace from pandas, which is depreciated
    warnings.filterwarnings(
        "ignore",
        category=FutureWarning,
        message=".*The `inplace` parameter in pandas.Categorical.reorder_categories \
is deprecated and will be removed in a future version. \
Removing unused categories will always return a new Categorical object.*",
    )
    # implicit modification warnings from anndata
    warnings.filterwarnings("ignore", category=ImplicitModificationWarning)
    # divide by zero in object stats calculation (circularity for small objects)
    warnings.filterwarnings(
        "ignore",
        module="campa.tl._features",
        category=RuntimeWarning,
        message=".*divide by zero encountered in double_scalars.*",
    )


def load_config(config_file: str) -> Any:
    """
    Load configuration file and return configuration object.

    Parameters
    ----------
    config_file
        Full path to ``config.py`` file.

    Returns
    -------
    Python module.
    """
    import importlib.util
    import importlib.machinery

    loader = importlib.machinery.SourceFileLoader(os.path.basename(config_file), config_file)
    spec = importlib.util.spec_from_loader(loader.name, loader)
    if spec is not None:
        config = importlib.util.module_from_spec(spec)
        loader.exec_module(config)
        return config
    return None


def merged_config(config1: MutableMapping[str, Any], config2: Mapping[str, Any]) -> MutableMapping[str, Any]:
    """
    Update config1 with config2.

    Work with arbitrary nested levels.

    Parameters
    ----------
    config1
        Base configuration dict.
    config2
        Configuration dict containing values that should be updated.
    Returns
    -------
    Updated configuration (copy).
    """
    res_config = deepcopy(config1)
    for k, v in config2.items():
        if isinstance(v, collections.abc.Mapping):
            res_config[k] = merged_config(config1.get(k, {}), v)
        else:
            res_config[k] = v
    return res_config
