# Supplementary material for: Learning consistent subcellular landmarks to quantify changes in multiplexed protein maps
Source: Nat Methods. 2023 May 29;20(7):1058–69. doi: 10.1038/s41592-023-01894-z (PMC10333128; doi:10.1038/s41592-023-01894-z)
Supplement: Supplementary file 4 — CAMPA software [file 41592_2023_1894_MOESM4_ESM.zip › docs/requirements.txt]

-r ../requirements.txt
ipykernel
jinja2==3.0.3
nbsphinx>=0.8.1
pypandoc
sphinx>=4
sphinx-argparse
sphinx-autodoc-typehints>=1.10.3
sphinx_rtd_theme
sphinxcontrib-spelling
