# Supplementary material for: Learning consistent subcellular landmarks to quantify changes in multiplexed protein maps
Source: Nat Methods. 2023 May 29;20(7):1058–69. doi: 10.1038/s41592-023-01894-z (PMC10333128; doi:10.1038/s41592-023-01894-z)
Supplement: Supplementary file 4 — CAMPA software [file 41592_2023_1894_MOESM4_ESM.zip › docs/source/api.rst]

API
===

High-level functions for processing data, training and evaluating models and plotting results.

Data
~~~~

.. module:: campa.data
.. currentmodule:: campa

.. autosummary::
    :toctree: api

    data.create_dataset
    data.load_example_data
    data.load_example_experiment

Tools
~~~~~

.. module:: campa.tl
.. currentmodule:: campa

.. autosummary::
    :toctree: api

    tl.run_experiments
    tl.create_cluster_data
    tl.prepare_full_dataset
    tl.project_cluster_data
    tl.load_full_data_dict
    tl.get_clustered_cells
    tl.project_cluster_data
    tl.add_clustering_to_adata
    tl.extract_features
    tl.thresholded_count
    tl.thresholded_median

Plotting
~~~~~~~~

.. module:: campa.pl
.. currentmodule:: campa
.. autosummary::
    :toctree: api

    pl.plot_mean_intensity
    pl.get_intensity_change
    pl.plot_intensity_change
    pl.plot_mean_size
    pl.plot_size_change
    pl.plot_object_stats
    pl.plot_co_occurrence
    pl.plot_co_occurrence_grid
    pl.annotate_img

Other
~~~~~

.. module:: campa
   :noindex:
.. currentmodule:: campa
.. autosummary::
    :toctree: api

    constants.campa_config
    utils.load_config
    utils.merged_config
    utils.init_logging
