# Supplementary material for: Learning consistent subcellular landmarks to quantify changes in multiplexed protein maps
Source: Nat Methods. 2023 May 29;20(7):1058–69. doi: 10.1038/s41592-023-01894-z (PMC10333128; doi:10.1038/s41592-023-01894-z)
Supplement: Supplementary file 4 — CAMPA software [file 41592_2023_1894_MOESM4_ESM.zip › docs/source/classes.rst]

Classes
=======

Classes representing data, experiment, and evaluation objects.

.. module:: campa
.. currentmodule:: campa

.. autosummary::
    :toctree: classes

    constants.CAMPAConfig
    data.MPPData
    data.NNDataset
    tl.Experiment
    tl.Estimator
    tl.Predictor
    tl.ModelComparator
    tl.Cluster
    tl.FeatureExtractor
    tl.BaseAEModel
    tl.VAEModel
    tl.ModelEnum
    tl.LossEnum
