# Supplementary material for: Learning consistent subcellular landmarks to quantify changes in multiplexed protein maps
Source: Nat Methods. 2023 May 29;20(7):1058–69. doi: 10.1038/s41592-023-01894-z (PMC10333128; doi:10.1038/s41592-023-01894-z)
Supplement: Supplementary file 4 — CAMPA software [file 41592_2023_1894_MOESM4_ESM.zip › docs/source/cli.rst]

CLI
===

Command line interface for CAMPA.

Use this to execute long-running steps of the CAMPA workflow
(e.g. clustering large data or calculating co-occurrence features) in a script on e.g. a HPC system.

See the :ref:`workflow` documentation for a short introduction to the CLI commands
and the :ref:`campatutorials` for the CLI commands needed to reproduce the example workflow.

Basic usage
-----------

.. argparse::
    :module: campa.cli.main
    :func: _get_base_parser
    :prog: campa

campa setup
-----------

.. argparse::
    :module: campa.cli.main
    :func: _get_setup_parser
    :prog: campa setup

campa create_dataset
--------------------

.. argparse::
    :module: campa.cli.main
    :func: _get_create_dataset_parser
    :prog: campa create_dataset

campa train
-----------

.. argparse::
    :module: campa.cli.main
    :func: _get_train_parser
    :prog: campa train

campa cluster
-------------

.. argparse::
    :module: campa.cli.main
    :func: _get_cluster_parser
    :prog: campa cluster

campa extract_features
----------------------

.. argparse::
    :module: campa.cli.main
    :func: _get_extract_features_parser
    :prog: campa extract_features
