# Supplementary material for: Learning consistent subcellular landmarks to quantify changes in multiplexed protein maps
Source: Nat Methods. 2023 May 29;20(7):1058–69. doi: 10.1038/s41592-023-01894-z (PMC10333128; doi:10.1038/s41592-023-01894-z)
Supplement: Supplementary file 4 — CAMPA software [file 41592_2023_1894_MOESM4_ESM.zip › docs/source/index.rst]

CAMPA - Conditional Autoencoder for Multiplexed Pixel Analysis
~~~~~~~~~~~~~~~~~~~~~~~~~~~~~~~~~~~~~~~~~~~~~~~~~~~~~~~~~~~~~~

CAMPA is a framework for quantitative analysis of subcellular multi-channel imaging data.
It consists of a workflow that generates consistent subcellular landmarks (CSLs)
using conditional Variational Autoencoders (cVAE).
The output of the CAMPA workflow is an `anndata`_ object that contains interpretable
per-cell features summarising the molecular composition
and spatial arrangement of CSLs inside each cell.


.. image:: _static/img/Figure1ab.jpg
    :alt: Campa title figure
    :width: 800px
    :align: center
    :target: https://www.biorxiv.org/content/10.1101/2022.05.07.490900v1


Manuscript
----------
Please see our preprint
*"Learning consistent subcellular landmarks to quantify changes in multiplexed protein maps"*
(`Spitzer, Berry et al. (2022)`_) to learn more.


Contributing
------------
We are happy about any contributions! Before you start, check out our `contributing guide`_.

.. toctree::
   :maxdepth: 2
   :caption: Contents
   :hidden:

   installation
   overview
   api
   classes
   cli
   tutorials

.. _anndata: https://anndata.readthedocs.io/en/stable/
.. _contributing guide: https://github.com/theislab/campa/blob/main/CONTRIBUTING.rst
.. _`Spitzer, Berry et al. (2022)`: https://www.biorxiv.org/content/10.1101/2022.05.07.490900v1
