# Supplementary material for: Learning consistent subcellular landmarks to quantify changes in multiplexed protein maps
Source: Nat Methods. 2023 May 29;20(7):1058–69. doi: 10.1038/s41592-023-01894-z (PMC10333128; doi:10.1038/s41592-023-01894-z)
Supplement: Supplementary file 4 — CAMPA software [file 41592_2023_1894_MOESM4_ESM.zip › docs/source/spelling_wordlist.txt]

Meayamycin
dataset
datasets
subsampling
subsampled
subsample
subsetted
subsetting
cVAE
variational
autoencoder
config
configs
api
subcellular
leiden
initialisations
MPPData
campa
dataframe
adata
NaN
unmapped
quantiles
quantile
mpp
mpps
preprocess
precomputed
obsm
CSL
clusterings
preprint
interpretable
autoencoders
pretrained
subcommands
subcommand
trainval
barplot
barplots
lineplot
lineplots
dotplot
dotplots
colormap
colormaps
kwargs
subclassed
groundtruth
rescale
convolutional
regularized
regularizer
reparameterized
dendrogram
Matplotlib
dimensionality
foldchange
loadings
localisations
interpretability
PML
nucleoplasm
subfolder
dirs
misannotations
