# Supplementary material for: Learning consistent subcellular landmarks to quantify changes in multiplexed protein maps
Source: Nat Methods. 2023 May 29;20(7):1058–69. doi: 10.1038/s41592-023-01894-z (PMC10333128; doi:10.1038/s41592-023-01894-z)
Supplement: Supplementary file 4 — CAMPA software [file 41592_2023_1894_MOESM4_ESM.zip › docs/source/tutorials.rst]

.. _campatutorials:

Tutorials
---------

This section contains several detailed tutorials
showcasing different aspects of CAMPA. See the :ref:`workflow` documentation for a
short introduction to the CAMPA workflow of creating and analysing CSLs.

These tutorials will be using an example 4i dataset to generate and analyse CSLs
for unperturbed and Meayamycin-perturbed cells.

.. toctree::
    :maxdepth: 2
    :caption: Tutorials

    notebooks/setup
    notebooks/mpp_data
    notebooks/nn_dataset
    notebooks/train
    notebooks/cluster
    notebooks/extract_features
