# Supplementary material for: Learning consistent subcellular landmarks to quantify changes in multiplexed protein maps
Source: Nat Methods. 2023 May 29;20(7):1058–69. doi: 10.1038/s41592-023-01894-z (PMC10333128; doi:10.1038/s41592-023-01894-z)
Supplement: Supplementary file 4 — CAMPA software [file 41592_2023_1894_MOESM4_ESM.zip › mypy.ini]

[mypy]
mypy_path = campa
python_version = 3.9

ignore_errors = False
warn_redundant_casts = True
warn_unused_configs = True
warn_unused_ignores = True

disallow_untyped_calls = False
disallow_untyped_defs = False
disallow_incomplete_defs = True
disallow_any_generics = True

strict_optional = True
strict_equality = True
warn_return_any = True
warn_unreachable = False
check_untyped_defs = True
allow_redefinition = True
; because of docrep
;allow_untyped_decorators = True
;no_implicit_optional = True
;no_implicit_reexport = True
;no_warn_no_return = True

show_error_codes = True
show_column_numbers = True
error_summary = True

[mypy-tests.*]
ignore_errors = True

;[mypy-docs.*]
;ignore_errors = True

[mypy-notebooks-params.*]
ignore_errors = True
