# Supplementary material for: Learning consistent subcellular landmarks to quantify changes in multiplexed protein maps
Source: Nat Methods. 2023 May 29;20(7):1058–69. doi: 10.1038/s41592-023-01894-z (PMC10333128; doi:10.1038/s41592-023-01894-z)
Supplement: Supplementary file 4 — CAMPA software [file 41592_2023_1894_MOESM4_ESM.zip › notebooks/nn_dataset.ipynb]

# %% [markdown]
# Dataset for training models
A [NNDataset][] is a collection of [MPPDatas][MPPData] (one for train/val/test). It is created using a parameter file defining its properties.

This notebooks shows:

- how to create a dataset from parameters
- how to iterate over an existing dataset

[NNDataset]: ../classes/campa.data.NNDataset.rst
[MPPData]: ../classes/campa.data.MPPData.rst

# %% [code]
from pathlib import Path
import os

from campa.data import NNDataset, create_dataset, load_example_data
from campa.utils import load_config, init_logging
from campa.constants import campa_config

# init logging with level INFO=20, WARNING=30
init_logging(level=30)
# ensure that example data is downloaded
load_example_data()
# read correct campa_config -- created with setup.ipynb
CAMPA_DIR = Path.cwd()
campa_config.config_fname = CAMPA_DIR / "params/campa.ini"
print(campa_config)

# %% [markdown]
## Create NNDataset

[NNDataset][] is created with a config file that specifies from which folders to take the data and how to preprocess the data.

Here, we will use [example_data_params.py](https://github.com/theislab/campa/blob/main/notebooks/params/example_data_params.py) to create an example dataset and save it to `DATASET_DIR/184A1_test_dataset`. 
The following code assumes that you have a copy of this file in a folder called `params` in the current directory (where this notebook is stored). 
See [create_dataset][] for a documentation of the data parameters.

Alternatively to this code, the [NNDataset][] can also easily be created with the CLI (make sure that you run this command from the folder where your `campa.ini` file is stored, so that CAMPA knows the correct data paths):
```
cd CAMPA_DIR/params
campa create_dataset example_data_params.py
```

First, let us load the data parameters.
This dataset uses data from two unperturbed and two Meayamycin perturbed wells. It contains condition labels for the perturbation (one-hot-encoded) and for the cell cycle (one-hot-encoded). 
All cells are used, and 10% of all pixels. It is corrected for background fluorescence signal, and percentile-normalised.
It uses a neighbourhood of $3x3$ as inputs to the cVAE. 

It is going to be saved in the ``DATASET_DIR`` defined by the `ExampleData` data config.

[NNDataset]: ../classes/campa.data.NNDataset.rst
[MPPData]: ../classes/campa.data.MPPData.rst
[create_dataset]: ../api/campa.data.create_dataset.rst

# %% [code]
# read config from params folder in current directory.
config = load_config("params/example_data_params.py")
print(config.data_params)

# %% [markdown]
Now we can create the dataset.

# %% [code]
create_dataset(config.data_params)

# %% [markdown]
## Use NNDataset

After creating the dataset, we can inspect it using [NNDataset][].

[NNDataset]: ../classes/campa.data.NNDataset.rst

# %% [code]
dataset_name = "184A1_test_dataset"
ds = NNDataset(dataset_name, data_config="ExampleData")
print(ds)

# %% [markdown]
The dataset was saved in the ``DATASET_DIR`` defined by the data_config:

# %% [code]
nn_dataset_fpath = os.path.join(ds.data_config.DATASET_DIR, dataset_name)
print(nn_dataset_fpath)
print(os.listdir(os.path.join(ds.data_config.DATASET_DIR, dataset_name)))

# %% [markdown]
[NNDataset][] consists of of a train/val/test split in [NNDataset.data][] which is represented as [MPPData][] objects.

[NNDataset]: ../classes/campa.data.NNDataset.rst
[NNDataset.data]: ../classes/campa.data.NNDataset.data.rst
[MPPData]: ../classes/campa.data.MPPData.rst


# %% [code]
print(ds.data.keys())
print(ds.data["train"])

# %% [markdown]
In addition, [NNDataset][] also has val/test images in [NNDataset.imgs][], represented as [MPPData][]. These objects contain all pixels from val and test cells such that we can plot images from the test and val split.

[NNDataset]: ../classes/campa.data.NNDataset.rst
[NNDataset.imgs]: ../classes/campa.data.NNDataset.imgs.rst
[MPPData]: ../classes/campa.data.MPPData.rst

# %% [code]
import matplotlib.pyplot as plt

print(ds.imgs.keys())
plt.imshow(ds.imgs["test"].get_object_img(ds.imgs["test"].obj_ids[0], channel_ids=0, img_size=255)[:, :, 0])

# %% [markdown]
[NNDataset][] also contains attributes `x` and `y`, which are numpy arrays for the VAE input and output. 
`x` is either the multiplexed pixel profiles (number of pixels x neighbours x neighbours x channels) or the multiplexed pixel profiles and the condition labels.

[NNDataset]: ../classes/campa.data.NNDataset.rst

# %% [code]
# get x without condition
x = ds.x("val", is_conditional=False)
print(x.shape)

# get x with condition
x, c = ds.x("train", is_conditional=True)
print(x.shape, c.shape)

# %% [markdown]
For neural network training, we use the [NNDataset.get_tf_dataset][] method which returns a tensorflow dataset.

[NNDataset.get_tf_dataset]: ../classes/campa.data.NNDataset.get_tf_dataset.rst

# %% [code]
# dataset can return a tf dataset for using with e.g. keras
tf_ds = ds.get_tf_dataset(split="train", is_conditional=True)
print(tf_ds)

for x, y in tf_ds.take(1):
    # x here contains x, condition
    print(len(x), x[0].shape, x[1].shape)
    print(y.shape)

# %% [markdown]
For more information on the training and evaluation process, see [the tutorial on training cVAE models](train.ipynb)
