# Supplementary material for: Learning consistent subcellular landmarks to quantify changes in multiplexed protein maps
Source: Nat Methods. 2023 May 29;20(7):1058–69. doi: 10.1038/s41592-023-01894-z (PMC10333128; doi:10.1038/s41592-023-01894-z)
Supplement: Supplementary file 4 — CAMPA software [file 41592_2023_1894_MOESM4_ESM.zip › notebooks/params/ExampleData_constants.py]

# Constants for ExampleData dataset
import os

from campa.constants import campa_config

# --- dataset specific constants ---
DATA_DIR = campa_config.BASE_DATA_DIR
DATASET_DIR = os.path.join(DATA_DIR, "datasets")
# name of column in metadata.csv that contains a unique object identifier
OBJ_ID = "mapobject_id"
# name of csv file containing channels metadata (relative to DATA_DIR).
# is expected to contain channel names in column "name".
CHANNELS_METADATA = "channels_metadata.csv"

# --- conditions ---
# definition of conditions to be used for cVAE models.
# keys are column names in metadata.csv, and values are all possible values for this condition
# this will be used to convert conditions to one-hot encoded vector
CONDITIONS = {
    # 10 perturbation
    "perturbation_duration": [
        "AZD4573-120",
        "AZD4573-30",
        "CX5461-120",
        "DMSO-120",
        "DMSO-720",
        "Meayamycin-720",
        "TSA-30",
        "Triptolide-120",
        "Wnt-C59-720",
        "normal",
    ],
    # 4 cell cycle
    "cell_cycle": ["M", "G1", "S", "G2"],
    # 'cell_cycle': ['M', 'G1', 'S', 'UNKNOWN'],
    # 28 wells
    "well_name": [
        "H06",
        "H07",
        "I03",
        "I08",
        "I09",
        "I10",
        "I11",
        "I12",
        "I13",
        "I14",
        "I16",
        "I17",
        "I18",
        "I20",
        "J06",
        "J07",
        "J08",
        "J09",
        "J10",
        "J12",
        "J13",
        "J14",
        "J15",
        "J16",
        "J18",
        "J20",
        "J21",
        "J22",
    ],
    # 2 siRNA perturbation
    "siRNA": ["scrambled", "SBF2"],
}
