# Supplementary material for: Learning consistent subcellular landmarks to quantify changes in multiplexed protein maps
Source: Nat Methods. 2023 May 29;20(7):1058–69. doi: 10.1038/s41592-023-01894-z (PMC10333128; doi:10.1038/s41592-023-01894-z)
Supplement: Supplementary file 4 — CAMPA software [file 41592_2023_1894_MOESM4_ESM.zip › notebooks/params/example_feature_params.py]

# -- Parameters determining what features are extracted from a given clustering --
feature_params = {  # type: ignore[var-annotated]
    # -- set up data to extract features from --
    # path to experiment directory relative to EXPERIMENT_DIR
    "experiment_dir": "test_pre_trained/CondVAE_pert-CC",
    # name of clustering to use
    "cluster_name": "clustering_res0.2",
    # dir of subsampled clustering to load annotation. Relative to experiment_dir.
    # Default is taking first of experiment_dir/aggregated/sub-*
    "cluster_dir": "aggregated/sub-pre",
    # cluster annotation to use. Defaults to cluster_name
    "cluster_col": None,
    # data dirs to be processed.
    # Relative to experiment_dir/aggregated/full_data.
    # If None, all available data_dirs will be processed
    "data_dirs": ["184A1_unperturbed/I09", "184A1_unperturbed/I11", "184A1_meayamycin/I12", "184A1_meayamycin/I20"],
    # 'data_dirs': [
    #    "184A1_unperturbed/I09", "184A1_unperturbed/I11", "184A1_unperturbed/J10", "184A1_unperturbed/J12",
    #    "184A1_DMSO/I14", "184A1_DMSO/J16", "184A1_AZD4573/I13", "184A1_AZD4573/I17", "184A1_AZD4573/J14",
    #    "184A1_AZD4573/J18", "184A1_AZD4573/J21", "184A1_CX5461/I18", "184A1_CX5461/J09", "184A1_CX5461/J22",
    #    "184A1_TSA/I16", "184A1_TSA/J13", "184A1_TSA/J20", "184A1_triptolide/I10", "184A1_triptolide/J15",
    #    "184A1_meayamycin/I12", "184A1_meayamycin/I20"
    #    ],
    # filename to use for saving extracted features.
    "save_name": None,
    # force calculation even when adata exists
    "force": False,
    # -- features to extract --
    # kind of features to extract. One or more of intensity, co-occurrence, object-stats
    # Intensity: per-cluster mean and size features. Needs to be calculated first to set up the adata.
    # Co-occurrence: spatial co-occurrence between pairs of clusters at different distances.
    # Object stats: number and area of connected components per cluster
    "features": [],
    # parameters for co-occurrence calculation
    "co_occurrence_params": {
        # size of distances interval
        "min": 2.0,
        "max": 60.0,
        "nsteps": 5,
        # use log spacing of co-occurrence intervals
        "logspace": True,
        # number of processes to use to compute co-occurrence scores
        "num_processes": None,
    },
    # parameters for object-stats calculation
    "object_stats_params": {
        # features to extract in mode object-stats
        # possible features: ['area', 'circularity', 'elongation', 'extent']
        "features": ["area", "circularity", "elongation", "extent"],
        # intensity channels to extract mean per cluster from
        "channels": [],
    },
}

# use this list to extract several different features at once.
# final feature params for entry i are obtained by `feature_params.update(variable_feature_params[i])`
variable_feature_params = [
    # intensity + co-occurrence + object stats for annotated clustering
    {
        "save_name": "features_annotation.h5ad",
        "cluster_col": "annotation",
        "features": ["intensity", "co-occurrence", "object-stats"],
    }
]
