# Supplementary material for: Learning consistent subcellular landmarks to quantify changes in multiplexed protein maps
Source: Nat Methods. 2023 May 29;20(7):1058–69. doi: 10.1038/s41592-023-01894-z (PMC10333128; doi:10.1038/s41592-023-01894-z)
Supplement: Supplementary file 4 — CAMPA software [file 41592_2023_1894_MOESM4_ESM.zip › notebooks/setup.ipynb]

# %% [markdown]
# Setup and download data

This tutorials shows how to set up CAMPA and download an example dataset.
To follow along with this and the following tutorials, please execute the following steps first:

- install CAMPA (``pip install campa``) 
- download the [tutorials](https://github.com/theislab/campa/tree/main/notebooks) to a new folder, referred to as ``CAMPA_DIR`` in the following
- navigate to ``CAMPA_DIR`` in the terminal and start this notebook with `jupyter notebook setup.py`

Note that the following notebooks assume that you will run them from the same folder that you run this notebook in (``CAMPA_DIR``). If this is not the case, adjust ``CAMPA_DIR`` at the top of each notebook to point to the folder that you run this notebook in. 

# %% [code]
from pathlib import Path

# set CAMPA_DIR to the current working directory
CAMPA_DIR = Path.cwd()
print(CAMPA_DIR)

# %% [markdown]
## Download parameter files

Before configuring CAMPA, we need to ensure that all parameter files for configuring the running the different CAMPA steps are present in the `params` subfolder. Note that in general, these files don't need to be in a folder named `params`, but the following tutorials will follow this convention. 
Let us download the necessary parameter files from the [github repository](https://github.com/theislab/campa/tree/main/notebooks/params).

# %% [code]
import glob

import requests

# ensure params folder exists
(CAMPA_DIR / "params").mkdir(parents=True, exist_ok=True)

# download parameter files from git
for param_file in [
    "ExampleData_constants",
    "example_data_params",
    "example_experiment_params",
    "example_feature_params",
]:
    r = requests.get(f"https://raw.github.com/theislab/campa/main/notebooks/params/{param_file}.py")
    with open(CAMPA_DIR / "params" / f"{param_file}.py", "w") as f:
        f.write(r.text)

print(f'Files in {CAMPA_DIR / "params"}: {glob.glob(str(CAMPA_DIR / "params" / "*"))}')

# %% [markdown]
## Set up CAMPA config

CAMPA has one main config file: `campa.ini`. 
The [overview](../overview.rst)
describes how you can create this config file from the command line, 
but here we will see how we can create a config from within the campa module using 
the config file representation [campa.constants.campa_config](../api/campa.constants.campa_config.rst).

# %% [code]
from campa.constants import campa_config

print(campa_config)

# %% [markdown]
If you have not yet set up a config, this should look pretty empty. 
The lines `WARNING: EXPERIMENT_DIR is not initialised` and `WARNING: BASE_DATA_DIR is not initialised` are expected in this case 
and alert us that we need to set `EXPERIMENT_DIR` and `BASE_DATA_DIR` to that CAMPA knows where experiments and data is stored.

Let us set the ``EXPERIMENT_DIR`` and the ``BASE_DATA_DIR``, and add the `ExampleData` data config.
Here, we set the data and experiments paths relative to ``CAMPA_DIR`` defined above.

# %% [code]
# point to example data folder in which we will download the example data
campa_config.BASE_DATA_DIR = CAMPA_DIR / "example_data"
# experiments will be stored in example_experiments
campa_config.EXPERIMENT_DIR = CAMPA_DIR / "example_experiments"
# add ExampleData data_config (pointing to ExampleData_constants file that we just downloaded)
campa_config.add_data_config("ExampleData", CAMPA_DIR / "params/ExampleData_constants.py")
# set CO_OCC_CHUNK_SIZE (a parameter making co-occurrence calculation more memory efficient)
campa_config.CO_OCC_CHUNK_SIZE = 1e7

print(campa_config)

# %% [markdown]
We can now save the config to quickly load it later on. 
Here, we store the config in the `params` directory in the current folder.

# %% [code]
# save config
campa_config.write(CAMPA_DIR / "params" / "campa.ini")

# %% [markdown]

By default, campa looks for config files in
 the current directory and ``$HOME/.config/campa``, but loading a config from any other file is also easy:

# %% [code]
# read config from non-standard location by setting campa_config.config_fname
campa_config.config_fname = CAMPA_DIR / "params" / "campa.ini"
print(campa_config)

# %% [markdown]
## Download example dataset

To follow along with the workflow tutorials, you need to download the example dataset.

Here, we store the example data in the `BASE_DATA_DIR` just configured in the config.

# %% [code]
from campa.data import load_example_data

example_data_path = load_example_data(Path(campa_config.BASE_DATA_DIR).parent)
print("Example data downloaded to: ", example_data_path)

# %% [markdown]

The example data is now stored in your `campa_config.BASE_DATA_DIR` folder.

The data is represented as an [MPPData][MPPData] object. For more information on this class and the data representation on disk see the [Data representation tutorial](mpp_data.ipynb).

[MPPData]: ../classes/campa.data.MPPData.rst
