# Supplementary material for: Learning consistent subcellular landmarks to quantify changes in multiplexed protein maps
Source: Nat Methods. 2023 May 29;20(7):1058–69. doi: 10.1038/s41592-023-01894-z (PMC10333128; doi:10.1038/s41592-023-01894-z)
Supplement: Supplementary file 4 — CAMPA software [file 41592_2023_1894_MOESM4_ESM.zip › notebooks/train.ipynb]

# %% [markdown]
# Train and evaluate models

This notebooks shows how to train, predict and cluster models. Alternatively to executing each step here, the CLI can be used for training models:
```
cd CAMPA_DIR/params
campa train all --config example_experiment_params.py
```

For evaluation or comparison only, use
```
cd CAMPA_DIR/params
campa train compare --experiment-dir test
```

Before running this tutorial, make sure you create the [NNDataset][] with the [create NNDataset tutorial](nn_dataset.ipynb).
The models trained here will be saved in `EXPERIMENT_DIR/test`, with the `EXPERIMENT_DIR` being the custom experiment path set up in [campa_config][].

[NNDataset]: ../classes/campa.data.NNDataset.rst
[campa_config]: ../api/campa.constants.campa_config.rst


# %% [code]
from pathlib import Path
import os

from campa.tl import (
    Cluster,
    Estimator,
    Predictor,
    Experiment,
    ModelComparator,
    run_experiments,
)
from campa.data import MPPData
from campa.utils import init_logging
from campa.constants import campa_config

# init logging with level INFO=20, WARNING=30
init_logging(level=30)
# read correct campa_config -- created with setup.ipynb
CAMPA_DIR = Path.cwd()
campa_config.config_fname = CAMPA_DIR / "params/campa.ini"
print(campa_config)

# %% [markdown]
## Experiment class handles config files
For training and evaluating models, an `experiment_params.py` file is used. This file contains several model/experiment parameters for easy training of several models at the same time. The parameter dictionaries contain several sections:

- experiment (where to save experiment)
- data (which dataset to use for training)
- model (model class definition)
- training (training hyper-parameters)
- evaluation (evaluation on val/test split)
- cluster (clustering on val/test split)

For more information on the structure of the experiment parameter dictionary, see the documentation of [Experiment][].
The [Experiment][] class is initialised from a parameter dictionary for one specific experiment and is passed to specific classes for training ([Estimator][]), evaluation ([Predictor][]), and clustering ([Cluster][]).

Here, we are going to be using an [example experiment config](https://github.com/theislab/campa/blob/main/notebooks/params/example_experiment_params.py) that creates three models:
- `condVAE`: a cVAE model trained on the example dataset created in [the NNDataset tutorial](nn_dataset.ipynb), using perturbation (unperturbed or Meayamycin) and cell cycle as conditions
- `VAE`: a VAE model trained on the example dataset created in [the NNDataset tutorial](nn_dataset.ipynb), 
- `MPPleiden`: a non-trainable model that is used to create a direct pixel clustering, to compare with the cVAE latent space clustering.

First, we create the Experiments from the example config file:

[Experiment]: ../classes/campa.tl.Experiment.rst
[Estimator]: ../classes/campa.tl.Estimator.rst
[Predictor]: ../classes/campa.tl.Predictor.rst
[Cluster]: ../classes/campa.tl.Cluster.rst


# %% [code]
# get Experiments from config
exps = Experiment.get_experiments_from_config("params/example_experiment_params.py")

# %% [markdown]
Experiments are saved in `EXPERIMENT_DIR/<experiment_dir>/<experiment_name>`, where `EXPERIMENT_DIR` is the directory set up in `campa_config`, and `<experiment_dir>` and `<experiment_name>` are defined in the experiment config. The experiment config can be accessed with [Experiment.config][] and is stored as `config.json` in the experiment folder.

[Experiment.config]: ../classes/campa.tl.Experiment.config.rst

# %% [code]
exp = exps[0]
print("Experiment name:", exp.name)
print("Experiment is stored in:", exp.full_path)
print("Experiment config:", exp.config)

# %% [markdown]
## Running experiments with the high-level api

The high-level api contains a [run_experiments()][run_experiments] function that wraps training, evaluation, clustering and comparison of models in one call. 

[run_experiments]: ../api/campa.tl.run_experiments.rst

# %% [code]
run_experiments(exps, mode="trainval")

# %% [markdown]
This should have created the three trained experiments in ``EXPERIMENT_DIR/test`` (test is the `<experiment_dir>` defined in the config):

# %% [code]
os.listdir(os.path.join(campa_config.EXPERIMENT_DIR, "test"))

# %% [markdown]
## Running experiments with Estimator and Predictor
Now, we will be using the cVAE experiment to show how to use the Estimator and Predictor classes.
Note that if you ran the command above, this model is already trained, and the below commands will re-train it.

### Neural network training with Estimator
The [Estimator][] class handles model setup, training, and prediction. It is instantiated from an [Experiment][].


[Experiment]: ../classes/campa.tl.Experiment.rst
[Estimator]: ../classes/campa.tl.Estimator.rst
[Predictor]: ../classes/campa.tl.Predictor.rst
[Cluster]: ../classes/campa.tl.Cluster.rst

# %% [code]
exp = exps[1]
print("Experiment name:", exp.name)
print("Experiment is stored in:", exp.full_path)

# %% [code]
est = Estimator(exp)

# %% [markdown]
The [Estimator.train_model()][Estimator.train_model] function is used to train the experiment.

[Estimator.train_model]: ../classes/campa.tl.Estimator.train_model.rst

# %% [code]
est.train_model()

# %% [markdown]
This saves the weights of the best model in the experiment directory.

# %% [code]
print(os.listdir(exp.full_path))

# %% [markdown]

###  Predict val split and images with Predictor
The [Predictor][Predictor] class can evaluate and predict new data from trained models. It is instantiated with an [Experiment][Experiment].

[Experiment]: ../classes/campa.tl.Experiment.rst
[Estimator]: ../classes/campa.tl.Estimator.rst
[Predictor]: ../classes/campa.tl.Predictor.rst
[Cluster]: ../classes/campa.tl.Cluster.rst

# %% [code]
pred = Predictor(exp)
pred.evaluate_model()

# %% [markdown]
This function evaluates the model on the `val` and `val_imgs` split, and stores the results in a results folder inside the experiment directory.

# %% [code]
results_folder = os.path.join(pred.exp.full_path, f"results_epoch{pred.est.epoch:03d}")
print("Results folder", results_folder)
print(os.listdir(results_folder))

# %% [markdown]
The results are stored as [`MPPData`][MPPData] objects.
Note that it is important to define `data_config` when initialising the [`MPPData`][MPPData], to ensure that the data is found.

[MPPData]: ../classes/campa.data.MPPData.rst

# %% [code]
print(MPPData.from_data_dir(os.path.join(results_folder, "val"), data_config="ExampleData"))

# %% [markdown]
### Cluster resulting latent space with Cluster
To get a quick overview of the generated latent space and the clustering of the latent space, we can use the [Cluster][] class to cluster the evaluation split of the data. 
To generate the final clustering utilising the entire dataset, have a look at [the clustering tutorial](cluster.ipynb). 

[Cluster]: ../classes/campa.tl.Cluster.rst

# %% [code]
cl = Cluster.from_exp_split(exps[1])

# %% [markdown]
Cluster the val split of the dataset.
You can change the resolution of the clustering by setting the `config["leiden_resolution"]` parameter.

This will create ``npy`` files containing the clusters of every data point in the validation split in the experiment results folder

# %% [code]
print(cl.config["leiden_resolution"])
cl.create_clustering()

# %% [markdown]
We can again load the evaluated val split using [MPPData][], this time including the clustering.

[MPPData]: ../classes/campa.data.MPPData.rst

# %% [code]
mpp_data = MPPData.from_data_dir(os.path.join(results_folder, "val"), data_config="ExampleData", keys=["clustering"])
print("clustering:", mpp_data.data("clustering"))

# %% [markdown]
Using this clustering, we can predict the clusters of the `val_imgs` split:

# %% [code]
# predict cluster images
_ = cl.predict_cluster_imgs(exps[1])

# %% [markdown]
## Plot results using ModelComparator
The [ModelComparator][ModelComparator] class is a convenience class to allow quick comparison between different models.
Below, we will compare the `condVAE`, `VAE` and `MPPleiden` experiments that we just trained.

Note that due to the stochastic nature of neural network training (e.g. due to different random initialisations), your outputs could look a bit different to the outputs in the documentation. You should be able to see the same trends though.

[ModelComparator]: ../classes/campa.tl.ModelComparator.rst

# %% [code]
# get saved experiments from dir
exps = Experiment.get_experiments_from_dir("test")
comp = ModelComparator(exps)

# %% [markdown]
The loss and MSE summary plots show how the `VAE` and `cVAE` model perform with respect to reconstructing the input.
Both models seem to be trained well, as indicated by the asymptotic loss curves

# %% [code]
comp.plot_history(values=["val_loss", "val_decoder_loss"])
comp.plot_final_score(score="val_decoder_loss", fallback_score="val_loss", save_prefix="decoder_loss_")
comp.plot_per_channel_mse()

# %% [markdown]
The two example images show that both models can predict the original inputs well

# %% [code]
comp.plot_predicted_images(
    img_ids=[
        0,
        1,
    ],
    img_size=225,
)

# %% [markdown]
The example leiden clustering (here with resolution 0.2 as set in the `experiment_params.py`) shows some differences between the models.
Even on these two example cells, the `MPPleiden` experiment (direct pixel clustering) seems to be less consistent across the cells. 
The `condVAE` clustering has distinct clusters for the periphery of some of the detected clusters. This is due to the training with a small local neighbourhood and the very limited data size in this toy example (only 10 cells from each perturbation). To remove this effect and train without a local neighbourhood, set `num_neighbors` in the model definition in the `experiment_params` and in the dataset definition in the `data_params` to 1.

# %% [code]
comp.plot_cluster_images(
    img_ids=[
        0,
        1,
    ],
    img_size=225,
    img_channel="00_DAPI",
)

# %% [markdown]
The pixel-level UMAP representations of the learned latent representations and the original molecular pixel profiles show that the `condVAE_pert-CC` model integrated the two perturbation best. In the two other UMAPs, several clusters are entirely only in one perturbation.

# %% [code]
comp.plot_umap(
    channels=["15_SON", "18_NONO", "11_PML", "21_NCL", "16_H3", "21_COIL", "02_CDK7", "01_PABPC1", "00_DAPI"]
)
