# Supplementary material for: Learning consistent subcellular landmarks to quantify changes in multiplexed protein maps
Source: Nat Methods. 2023 May 29;20(7):1058–69. doi: 10.1038/s41592-023-01894-z (PMC10333128; doi:10.1038/s41592-023-01894-z)
Supplement: Supplementary file 4 — CAMPA software [file 41592_2023_1894_MOESM4_ESM.zip › pyproject.toml]

[build-system]
requires = ['setuptools', 'setuptools_scm']
build-backend = 'setuptools.build_meta'

[tool.black]
line-length = 120
target-version = ['py38']
include = '\.pyi?$'
exclude = '''
(
  /(
      \.eggs
    | \.git
    | \.hg
    | \.mypy_cache
    | \.tox
    | \.venv
    | _build
    | buck-out
    | build
    | dist
  )/

)
'''

[tool.isort]
profile = "black"
py_version = "38"
skip = "docs/source/conf.py,.tox,build"
line_length = 88
multi_line_output = 3
include_trailing_comma = true
use_parentheses = true
balanced_wrapping = true
force_grid_wrap = 0
length_sort = "1"
indent = "    "
from_first = true
order_by_type = true
atomic = true
combine_star = true
combine_as_imports = true
honor_noqa = true
remove_redundant_aliases = true
only_modified = true
group_by_package = true
force_alphabetical_sort_within_sections = true
lexicographical = true
