# Supplementary material for: Learning consistent subcellular landmarks to quantify changes in multiplexed protein maps
Source: Nat Methods. 2023 May 29;20(7):1058–69. doi: 10.1038/s41592-023-01894-z (PMC10333128; doi:10.1038/s41592-023-01894-z)
Supplement: Supplementary file 4 — CAMPA software [file 41592_2023_1894_MOESM4_ESM.zip › requirements.txt]

numba
pandas>=1.2.0
scanpy[leiden]>=1.8.0
scikit-learn
scikit-learn
squidpy
tensorflow>=2.6,<2.11
tqdm>=4.50.2
