# Supplementary material for: Learning consistent subcellular landmarks to quantify changes in multiplexed protein maps
Source: Nat Methods. 2023 May 29;20(7):1058–69. doi: 10.1038/s41592-023-01894-z (PMC10333128; doi:10.1038/s41592-023-01894-z)
Supplement: Supplementary file 4 — CAMPA software [file 41592_2023_1894_MOESM4_ESM.zip › tests/helpers.py]

from string import ascii_letters
from typing import TYPE_CHECKING

if TYPE_CHECKING:
    from campa.data import MPPData

import numpy as np
import pandas as pd


def gen_vstr_recarray(m, n, dtype=None):
    size = m * n
    lengths = np.random.randint(3, 5, size)
    letters = np.array(list(ascii_letters))
    gen_word = lambda l: "".join(np.random.choice(letters, l))  # noqa: E731
    arr = np.array([gen_word(gen_len) for gen_len in lengths]).reshape(m, n)
    return pd.DataFrame(arr, columns=[gen_word(5) for i in range(n)]).to_records(index=False, column_dtypes=dtype)


def gen_metadata_df(n, obj_ids, possible_cell_cycles=None, ensure_None=True):
    # TODO: Think about allowing index to be passed for n

    lengths = np.random.randint(3, 5, 6)
    letters = np.array(list(ascii_letters))
    gen_word = lambda l: "".join(np.random.choice(letters, l))  # noqa: E731
    if possible_cell_cycles is None:
        possible_cell_cycles = [gen_word(gen_len) for gen_len in lengths]

    if ensure_None:
        cell_cycle = np.array([None for i in range(n)])
        non_None_size = int(0.85 * n)
        idx = np.random.choice(np.arange(0, n), non_None_size)
        cell_cycle[idx] = np.random.choice(possible_cell_cycles, non_None_size)
    else:
        cell_cycle = np.random.choice(possible_cell_cycles, n)

    letters = np.fromiter(iter(ascii_letters), "U1")
    if n > len(letters):
        letters = letters[: n // 2]  # Make sure categories are repeated

    metadata_dict = {
        "mapobject_id": obj_ids,
        "cell_cycle": cell_cycle,
        "cat": pd.Categorical(np.random.choice(letters, n)),
        "int64": np.random.randint(-50, 50, n),
        "float64": np.random.random(n),
        "uint16": np.random.randint(255, size=n, dtype="uint8"),
    }

    return pd.DataFrame(metadata_dict)


def gen_obj(shape, bounding_box, num_channels, mpp_dtype):
    mean = np.random.randint(0 + bounding_box, shape - bounding_box, 2)
    cov = [[int(bounding_box * 0.5), 0], [0, bounding_box]]
    num_values = np.random.randint(100, 200)
    x, y = np.random.multivariate_normal(mean, cov, num_values).T
    x, y = x.astype(np.uint8), y.astype(np.uint8)
    x = x[(x > 0) & (x < shape)]
    y = y[(y > 0) & (y < shape)]
    if len(x != len(y)):
        num_values = min(len(x), len(y))
        x = x[:num_values]
        y = y[:num_values]
    if np.issubdtype(mpp_dtype, np.floating):
        values = np.array([np.random.random(num_values) for ch in range(num_channels)]).T
    else:
        values = np.array([np.random.randint(100, 5000, num_values) for ch in range(num_channels)]).T
    return x, y, values


def gen_objs(shape, bounding_box, num_channels, obj_ids, mpp_dtype):
    x_all, y_all, values_all = (
        np.empty((0), dtype=np.uint8),
        np.empty((0), dtype=np.uint8),
        np.empty((0, num_channels), dtype=np.uint8),
    )
    obj_ids_all = np.empty((0), dtype=obj_ids.dtype)
    for obj_id in obj_ids:
        x, y, values = gen_obj(shape, bounding_box, num_channels, mpp_dtype)
        obj_ids_all = np.append(obj_ids_all, [obj_id] * len(x))
        x_all = np.append(x_all, x)
        y_all = np.append(y_all, y)
        values_all = np.append(values_all, values, axis=0)
    assert len(x_all) == len(y_all) == len(values_all) == len(obj_ids_all), print(
        len(x_all), len(y_all), len(values_all), len(obj_ids_all)
    )
    return x_all, y_all, values_all, obj_ids_all


def gen_mppdata(
    mpp_dtype=np.uint32,
    shape: int = 100,
    bounding_box: int = 10,
    num_channels: int = 5,
    num_obj_ids: int = 5,
    possible_cell_cycles: list = None,
    channels: list = None,
    data_config: str = "TestData",
    **kwargs,
) -> "MPPData":
    """\
    generate several obj ids, for each - generate X, Y, MPP withing bounding box:
    1. generate obj_ids (number defined)
    2. for each obj_id: generate center of object (shape-bb), then generate X as rand (centerX-bb, centerX +bb)
        and Y jointly, and rand(0, bb*bb) values for each channel V
    3. generate channel names as var_names = pd.Index(f"gene{i}" for i in range(num_channels))
    4. generate metadata:
        - generate df with cell cycle:
             - generate 5 diff cell cycles, then assign random cols to that
             - generate  TR: float64, from 100 to 1000

    Params
    ------

    """
    from campa.data import MPPData

    obj_ids = np.array([np.uint32(i) for i in range(num_obj_ids)])

    # generate channel names
    lengths = np.random.randint(3, 5, num_channels)
    letters = np.array(list(ascii_letters))
    gen_word = lambda l: "".join(np.random.choice(letters, l))  # noqa: E731
    if channels is not None:
        num_channels = len(channels)
        channels_df = pd.DataFrame(np.array(channels), columns=["name"])
    else:
        channels_df = pd.DataFrame(np.array([gen_word(gen_len) for gen_len in lengths]), columns=["name"])

    channels_df.index.name = "channel_id"
    # .reset_index().set_index('name').loc[channels]['channel_id']

    metadata = gen_metadata_df(num_obj_ids, obj_ids, possible_cell_cycles, **kwargs)

    X, Y, mpp, obj_ids = gen_objs(shape, bounding_box, num_channels, obj_ids, mpp_dtype)

    data = {
        "x": X,
        "y": Y,
        "obj_ids": obj_ids,
        "mpp": mpp,
    }
    mppdata = MPPData(metadata, channels_df, data, data_config=data_config)
    return mppdata
