# Supplementary material for: Learning consistent subcellular landmarks to quantify changes in multiplexed protein maps
Source: Nat Methods. 2023 May 29;20(7):1058–69. doi: 10.1038/s41592-023-01894-z (PMC10333128; doi:10.1038/s41592-023-01894-z)
Supplement: Supplementary file 4 — CAMPA software [file 41592_2023_1894_MOESM4_ESM.zip › tests/test_subsample.py]

import math

import numpy as np
import pytest

from tests.helpers import gen_mppdata


class TestSubset:
    @pytest.mark.parametrize("frac", (np.linspace(0.1, 0.9, 3)))
    @pytest.mark.parametrize("num_objects", np.arange(10, 200, 70))
    def test_random_frac_nonemptyRes(self, frac, num_objects):
        mpp_data = gen_mppdata(num_obj_ids=num_objects)
        # fracs=np.random.rand(20)
        mpp_data_sub = mpp_data.subsample(frac=frac)
        assert math.isclose(
            len(mpp_data_sub.mpp) / len(mpp_data.mpp), frac, rel_tol=0.05
        ), f"test failed for frac {frac}"

    @pytest.mark.parametrize("frac_per_object", np.linspace(0.1, 0.9, 3))
    def test_random_frac_per_obj_nonemptyRes(self, frac_per_object):
        mpp_data = gen_mppdata(num_obj_ids=6)
        # fracs=np.random.rand(20)
        mpp_data_sub = mpp_data.subsample(frac_per_obj=frac_per_object)
        for obj_id in mpp_data_sub.unique_obj_ids:
            assert math.isclose(
                len(mpp_data_sub.subset(obj_ids=[obj_id], copy=True).mpp)
                / len(mpp_data.subset(obj_ids=[obj_id], copy=True).mpp),
                frac_per_object,
                rel_tol=0.05,
                abs_tol=0.05,
            ), f"test failed for frac {frac_per_object}"

    @pytest.mark.parametrize("num_ids", np.arange(1, 10, 5))
    def test_frac_1(self, num_ids):
        mpp_data = gen_mppdata(num_obj_ids=num_ids)
        mpp_data_sub = mpp_data.subsample(frac=1)
        assert np.array_equal(mpp_data.mpp.shape, mpp_data_sub.mpp.shape)
        assert np.array_equal(list(mpp_data._data.keys()), list(mpp_data_sub._data.keys()))

    def test_frac_per_obj_1(self):
        mpp_data = gen_mppdata(num_obj_ids=5)
        mpp_data_sub = mpp_data.subsample(frac_per_obj=1)
        assert np.array_equal(mpp_data.mpp.shape, mpp_data_sub.mpp.shape)
        assert np.array_equal(list(mpp_data._data.keys()), list(mpp_data_sub._data.keys()))

    def test_frac_0(self):
        mpp_data = gen_mppdata(num_obj_ids=5)
        mpp_data_sub = mpp_data.subsample(frac=0)

        assert len(mpp_data_sub.unique_obj_ids) == 0
        assert len(mpp_data_sub.x) == 0
        assert len(mpp_data_sub.y) == 0
        assert len(mpp_data_sub.mpp) == 0

    @pytest.mark.parametrize("frac", (np.linspace(0.1, 0.9, 3)))
    def test_frac_same_seed(self, frac):
        mpp_data = gen_mppdata(num_obj_ids=5)
        mpp_data_orig = mpp_data.copy()
        mpp_data_subset_1 = mpp_data.subsample(frac=frac)
        mpp_data_subset_2 = mpp_data_orig.subsample(frac=frac)

        isequal, isequal_dict = mpp_data_subset_1._compare(mpp_data_subset_2)
        assert isequal

    @pytest.mark.parametrize("frac", (np.linspace(0.1, 0.9, 3)))
    def test_frac_per_obj_same_seed(self, frac):
        mpp_data = gen_mppdata(num_obj_ids=5)
        mpp_data_orig = mpp_data.copy()
        mpp_data_subset_1 = mpp_data.subsample(frac_per_obj=frac)
        mpp_data_subset_2 = mpp_data_orig.subsample(frac_per_obj=frac)

        isequal, isequal_dict = mpp_data_subset_1._compare(mpp_data_subset_2)
        assert isequal
