# Supplementary material for: Learning consistent subcellular landmarks to quantify changes in multiplexed protein maps
Source: Nat Methods. 2023 May 29;20(7):1058–69. doi: 10.1038/s41592-023-01894-z (PMC10333128; doi:10.1038/s41592-023-01894-z)
Supplement: Supplementary file 4 — CAMPA software [file 41592_2023_1894_MOESM4_ESM.zip › tests/test_subset.py]

# content of test_subset.py
import os

import numpy as np
import pytest

from tests.helpers import gen_mppdata


class TestSubset:
    @pytest.mark.parametrize("frac", (np.linspace(0.1, 0.9, 5)))
    @pytest.mark.parametrize("num_objects", np.arange(20, 150, 50))
    def test_random_fraction_nonemptyRes(self, frac, num_objects):
        mpp_data = gen_mppdata(num_obj_ids=num_objects)
        # fracs=np.random.rand(20)

        mpp_data_sub = mpp_data.subset(frac=frac, copy=True)
        assert np.isclose(
            len(mpp_data_sub.unique_obj_ids) / len(mpp_data.unique_obj_ids), frac
        ), f"test failed for frac {frac}"

    # ToDo: test_random_fraction_emptyRes
    # # @pytest.mark.parametrize("frac", (np.linspace(0.1, 0.9, 5)))
    # @pytest.mark.parametrize("num_objects", np.arange(20, 200, 50))
    # def test_random_fraction_emptyRes(self, num_objects):
    #     mpp_data = gen_mppdata(num_obj_ids=num_objects)
    #     frac=1/num_objects-1e-2
    #     # fracs=np.random.rand(20)
    #
    #     mpp_data_sub = mpp_data.subset(frac=frac, copy=True)
    #     caplog.set_level(logging.WARNING):
    #     run_function()
    #     assert 'Something bad happened!' in caplog.text
    #
    #     assert np.isclose(len(mpp_data_sub.unique_obj_ids)/len(mpp_data.unique_obj_ids), frac),
    # f"test failed for frac {frac}"

    @pytest.mark.parametrize("num_ids", np.arange(1, 5))
    def test_existing_obj_ids(self, num_ids):
        num_objects = 10
        mpp_data = gen_mppdata(num_obj_ids=num_objects)
        ids = np.random.randint(0, num_objects - 1, num_ids)
        mpp_data_sub = mpp_data.subset(obj_ids=ids, copy=True)
        unique_ids = list(set(ids))
        assert np.array_equal(np.sort(mpp_data_sub.unique_obj_ids), np.sort(unique_ids))

    @pytest.mark.parametrize("num_objects", np.arange(1, 10, 3))
    def test_all_existing_obj_ids(self, num_objects):
        mpp_data = gen_mppdata(num_obj_ids=num_objects)
        ids = np.arange(0, num_objects)
        mpp_data_sub = mpp_data.subset(obj_ids=ids, copy=True)
        assert np.array_equal(np.sort(mpp_data_sub.unique_obj_ids), np.sort(ids))

    @pytest.mark.parametrize("num_objects", np.arange(1, 10, 3))
    def test_nonExisting_obj_ids(self, num_objects):
        mpp_data = gen_mppdata(num_obj_ids=num_objects)
        ids = [num_objects + 10]
        mpp_data_sub = mpp_data.subset(obj_ids=ids, copy=True)
        assert len(mpp_data_sub.unique_obj_ids) == 0
        assert len(mpp_data_sub.x) == 0
        assert len(mpp_data_sub.y) == 0
        assert len(mpp_data_sub.mpp) == 0

    @pytest.mark.parametrize("num_ids", np.arange(1, 10, 3))
    def test_frac_1(self, num_ids):
        mpp_data = gen_mppdata(num_obj_ids=num_ids)
        mpp_data_sub = mpp_data.subset(frac=1, copy=True)
        isequal, isequal_dict = mpp_data._compare(mpp_data_sub)
        assert isequal

    def test_frac_trueCopy_flag(self):
        mpp_data = gen_mppdata(num_obj_ids=10)
        mpp_data_orig = mpp_data.copy()
        _ = mpp_data.subset(frac=0.5, copy=True)
        isequal, isequal_dict = mpp_data._compare(mpp_data_orig)
        assert isequal
        assert isequal_dict["channels"]

    def test_frac_falseCopy_flag(self):
        num_objects_orig_intended = 10
        mpp_data = gen_mppdata(num_obj_ids=num_objects_orig_intended)
        mpp_data_orig = mpp_data.copy()
        num_objects_orig = len(mpp_data_orig.unique_obj_ids)
        mpp_data.subset(frac=0.5, copy=False)
        isequal, isequal_dict = mpp_data._compare(mpp_data_orig)
        assert not isequal
        assert num_objects_orig_intended == num_objects_orig == len(mpp_data_orig.unique_obj_ids)
        assert num_objects_orig != len(mpp_data.unique_obj_ids)

    @pytest.mark.parametrize("frac", (np.linspace(0.1, 0.9, 3)))
    def test_frac_same_seed(self, frac):
        num_objects_orig_intended = 10
        mpp_data = gen_mppdata(num_obj_ids=num_objects_orig_intended)
        mpp_data_orig = mpp_data.copy()
        mpp_data_subset_1 = mpp_data.subset(frac=frac, copy=True)
        mpp_data_subset_2 = mpp_data_orig.subset(frac=frac, copy=True)

        isequal, isequal_dict = mpp_data_subset_1._compare(mpp_data_subset_2)
        assert isequal

    # @pytest.mark.parametrize("frac", (np.linspace(0.1, 0.9, 10)))
    # def test_frac_diff_seed(self, frac):
    #     num_objects_orig_intended = 10
    #
    #     mpp_data = gen_mppdata(num_obj_ids=num_objects_orig_intended)
    #     mpp_data_orig = mpp_data.copy()
    #     mpp_data_subset_1 = mpp_data.subset(frac=frac, copy=True)
    #
    #     mpp_data.seed=mpp_data.seed+2
    #     mpp_data_subset_2 = mpp_data.subset(frac=frac, copy=True)
    #
    #     isequal, isequal_dict = mpp_data_subset_1._compare(mpp_data_subset_2)
    #     assert isequal==False

    def test_subset_by_metadataKey_selectAll(self):
        cell_cycle = [str(i) for i in range(5)]
        mpp_data = gen_mppdata(num_obj_ids=20, possible_cell_cycles=cell_cycle)
        cell_cycle = list(mpp_data.metadata.cell_cycle.unique())
        mpp_data_subset = mpp_data.subset(cell_cycle=cell_cycle, copy=True)

        isequal, isequal_dict = mpp_data._compare(mpp_data_subset)
        assert isequal

    @pytest.mark.parametrize("num_keys", np.arange(1, 4))
    def test_subset_by_metadataKey_differentKeys(self, num_keys):
        cell_cycle = [str(i) for i in range(5)]
        mpp_data = gen_mppdata(num_obj_ids=20, possible_cell_cycles=cell_cycle)
        cell_cycle = list(mpp_data.metadata.cell_cycle.unique())[:num_keys]
        mpp_data_subset = mpp_data.subset(cell_cycle=cell_cycle, copy=True)
        isequal, isequal_dict = mpp_data._compare(mpp_data_subset)
        assert not isequal
        assert np.array_equal(mpp_data_subset.metadata.cell_cycle.unique(), cell_cycle)

    def test_subset_by_metadataKey_unknownKey(self):
        mpp_data = gen_mppdata()
        new_key = "new_key"
        with pytest.raises(AssertionError) as exc:
            _ = mpp_data.subset(new_key=["1", "2"], copy=True)
        assert f"provided column {new_key} was not found in the metadata table!" in str(exc.value)

    def test_subset_by_metadataKey_NO_NAN_woNone(self):
        cell_cycle = [str(i) for i in range(5)]
        mpp_data = gen_mppdata(num_obj_ids=20, possible_cell_cycles=cell_cycle, ensure_None=False)

        mpp_data_subset = mpp_data.subset(cell_cycle="NO_NAN", copy=True)
        isequal, isequal_dict = mpp_data._compare(mpp_data_subset)
        assert isequal
        assert not mpp_data_subset.metadata.cell_cycle.isnull().values.any()
        assert None not in mpp_data_subset.metadata.cell_cycle.unique()

    def test_subset_by_metadataKey_NO_NAN(self):
        mpp_data = gen_mppdata(num_obj_ids=20, ensure_None=True)

        mpp_data_subset = mpp_data.subset(cell_cycle="NO_NAN", copy=True)
        isequal, isequal_dict = mpp_data._compare(mpp_data_subset)
        assert not isequal
        assert not mpp_data_subset.metadata.cell_cycle.isnull().values.any()
        assert None not in mpp_data_subset.metadata.cell_cycle.unique()


class TestSubsetChannels:
    def test_nonExistingChannels(self):
        channels = [str(i) for i in range(5)]
        mpp_data = gen_mppdata(num_obj_ids=20, channels=channels)
        channels = str(len(channels) + 1)
        with pytest.raises(AssertionError) as exc:
            mpp_data.subset_channels(channels)
        assert "mpp object does not contain provided channels!" in str(exc.value)

    def test_filterNoChannels(self):
        channels = [str(i) for i in range(5)]
        mpp_data = gen_mppdata(num_obj_ids=20, channels=channels)
        mpp_data_orig = mpp_data.copy()
        mpp_data.subset_channels(channels)
        isequal, isequal_dict = mpp_data._compare(mpp_data_orig)
        assert isequal
        assert np.array_equal(mpp_data.channels["name"].values, channels)
        assert mpp_data.mpp.shape[-1] == len(channels)

    @pytest.mark.parametrize("num_channels", np.arange(1, 4))
    def test_filterSubsetChannels(self, num_channels):
        channels = [str(i) for i in range(5)]
        mpp_data = gen_mppdata(num_obj_ids=20, channels=channels)
        mpp_data_orig = mpp_data.copy()
        channels_to_subset = np.random.choice(channels, num_channels, replace=False)
        mpp_data.subset_channels(channels_to_subset)
        isequal, isequal_dict = mpp_data._compare(mpp_data_orig)
        assert not isequal
        assert np.array_equal(np.sort(mpp_data.channels["name"].values), np.sort(channels_to_subset))
        assert mpp_data.mpp.shape[-1] == len(channels_to_subset)

    # This functionality currently does not exist within MPPData
    # def test_filterOverlapChannels(self):
    #    channels = [str(i) for i in range(5)]
    #    mpp_data = gen_mppdata(num_obj_ids=20, channels=channels)
    #    mpp_data_orig = mpp_data.copy()
    #    channels_to_subset = [str(i) for i in range(3, 7)]
    #    overlap_channels = ["3", "4"]

    #    mpp_data.subset_channels(channels_to_subset)
    #    isequal, isequal_dict = mpp_data._compare(mpp_data_orig)
    #    assert not isequal
    #    assert np.array_equal(np.sort(mpp_data.channels["name"].values), ["3", "4"])
    #    assert mpp_data.mpp.shape[-1] == len(overlap_channels)


if __name__ == "__main__":

    pytest.main(args=[os.path.abspath(__file__)])
